# Supplementary material for: A systematic comparison of pharmacogene star allele calling bioinformatics algorithms: a focus on CYP2D6 genotyping
Source: NPJ Genom Med. 2020 Aug 3;5:30. doi: 10.1038/s41525-020-0135-2 (PMC7398905; doi:10.1038/s41525-020-0135-2)
Supplement: Supplementary file 2 — Supplementary Data Set 1 [file 41525_2020_135_MOESM2_ESM.xlsx]

## Sheet: Sheet1
		Supplementary Data Set 1
		CYP2D6 Haplotypes Used for Diplotype Simulations
Set 1 - SNV-defined haplotypes (May contain intron 1 conversion)								Set 2 - Structural Variants
Haplotype (#)	Haplotype (*allele/suballele)	PharmVar Level of Evidence	Notes on core variants	Highest population frequencya				Haplotype (#)	Haplotype (*allele/arrangement)	Notes	Gene and/or Pseudogne involved
1	CYP2D6*1.001	Definitive	None	AF ≥ 1 %				1	*4.013 (with REP6)	Exon 9 conversion	CYP2D6 & CYP2D7
2	CYP2D6*1.002	Definitive						2	*35.002	Conversion upstream of exon 1	CYP2D6 & CYP2D7
3	CYP2D6*1.003	Limited						3	*36.001 (with REP6)	Exon 9 conversion	CYP2D6 & CYP2D7
4	CYP2D6*1.004	Limited						4	*36.002 (with REP6)	Exon 9 conversion	CYP2D6 & CYP2D7
5	CYP2D6*1.005	Definitive						5	*57	Exon 9 conversion	CYP2D6 & CYP2D7
6	CYP2D6*1.007	Definitive						6	*82	Exon 2 conversion	CYP2D6 & CYP2D7
7	CYP2D6*1.008	Definitive						7	*83.001	Exon 9 conversion	CYP2D6 & CYP2D7
8	CYP2D6*1.014	Definitive						8	*83.002	Exon 9 conversion	CYP2D6 & CYP2D7
9	CYP2D6*1.019	Definitive						9	*83.003	Exon 9 conversion	CYP2D6 & CYP2D7
10	CYP2D6*1.025	Definitive						10	*1x2	gene duplication	CYP2D6
11	CYP2D6*2.001	Definitive	None	AF ≥ 1 %				11	*2x2	gene duplication	CYP2D6
12	CYP2D6*2.002	Limited						12	*3x2	gene duplication	CYP2D6
13	CYP2D6*2.003	Limited						13	*4x2	gene duplication	CYP2D6
14	CYP2D6*2.004	Limited						14	*6x2	gene duplication	CYP2D6
15	CYP2D6*2.007	Limited						15	*9x2	gene duplication	CYP2D6
16	CYP2D6*2.010	Limited						16	*10x2	gene duplication	CYP2D6
17	CYP2D6*2.011	Limited						17	*17x2	gene duplication	CYP2D6
18	CYP2D6*2.013	Definitive						18	*29x2	gene duplication	CYP2D6
19	CYP2D6*2.014	Definitive						19	*35x2	gene duplication	CYP2D6
20	CYP2D6*2.017	Definitive						20	*41x2	gene duplication	CYP2D6
21	CYP2D6*3.001	Definitive	indel core variant(s)	AF ≥ 1 %				21	*43x2	gene duplication	CYP2D6
22	CYP2D6*3.002	Limited						22	*45x2	gene duplication	CYP2D6
23	CYP2D6*4.001	Definitive	SNP Core Variant(s)	AF ≥ 1 %				23	*1xN	gene multiplication	CYP2D6
24	CYP2D6*4.002	Limited						24	*2xN	gene multiplication	CYP2D6
25	CYP2D6*4.003	Limited						25	*4xN	gene multiplication	CYP2D6
26	CYP2D6*4.004	Definitive						26	*10xN	gene multiplication	CYP2D6
27	CYP2D6*4.007	Limited						27	*41xN	gene multiplication	CYP2D6
28	CYP2D6*4.009	Limited						28	*4.013	2D6-2D7 hybrid	CYP2D6 & CYP2D7
29	CYP2D6*4.012	Definitive						29	*10.003	2D6-2D7 hybrid	CYP2D6 & CYP2D7
30	CYP2D6*4.014	Definitive						30	*13 (*16, *66, *67, *76, *77, *78, *79)	2D7-2D6 hybrid(s)	CYP2D6 & CYP2D7
31	CYP2D6*4.021	Definitive						31	*36	2D6-2D7 hybrid	CYP2D6 & CYP2D7
32	CYP2D6*4.026	Definitive						32	*61	2D6-2D7 hybrid	CYP2D6 & CYP2D7
33	CYP2D6*6.001	Limited	indel core variant(s)	0.1 < AF < 1%				33	*63	2D6-2D7 hybrid	CYP2D6 & CYP2D7
34	CYP2D6*6.002	Limited						34	*68	2D6-2D7 hybrid	CYP2D6 & CYP2D7
35	CYP2D6*6.003	Limited						35	*1x2+*83	tandem rearrangement	CYP2D6 & CYP2D7
36	CYP2D6*6.004	Limited						36	*1+*90	tandem rearrangement	CYP2D6
37	CYP2D6*6.005	Definitive						37	*4.013+*4	tandem rearrangement	CYP2D6 & CYP2D7
38	CYP2D6*6.006	Definitive						38	*4.013xN +*4	tandem rearrangement	CYP2D6 & CYP2D7
39	CYP2D6*7.001	Definitive	SNP Core Variant(s)	AF < 0.1%				39	*4.013 + *4xN	tandem rearrangement	CYP2D6 & CYP2D7
40	CYP2D6*8.001	Limited	SNP Core Variant(s)	AF < 0.1%				40	*13 +*1	tandem rearrangement	CYP2D6 & CYP2D7
41	CYP2D6*9.001	Definitive	indel core variant(s)	AF ≥ 1 %				41	*13+*1x2	tandem rearrangement	CYP2D6 & CYP2D7
42	CYP2D6*9.002	Definitive	indel core variant(s)					42	*13+*2	tandem rearrangement	CYP2D6 & CYP2D7
43	CYP2D6*10.001	Limited	SNP Core Variants	AF ≥ 1 %				43	*13+*68+*4	tandem rearrangement	CYP2D6 & CYP2D7
44	CYP2D6*10.002	Definitive						44	*17 (REP7) + *17	tandem rearrangement	CYP2D6 & CYP2D7
45	CYP2D6*10.004	Definitive						45	*36 (REP7) + *36	tandem rearrangement	CYP2D6 & CYP2D7
46	CYP2D6*11.001	Definitive	SNP Core Variants	AF < 0.1%				46	*36x2 +*10	tandem rearrangement	CYP2D6 & CYP2D7
47	CYP2D6*12.001	Limited	SNP Core Variants	AF ≥ 1 %				47	*36+*10	tandem rearrangement	CYP2D6 & CYP2D7
48	CYP2D6*12.002	Definitive						48	*36+*10x2	tandem rearrangement	CYP2D6 & CYP2D7
49	CYP2D6*14.001	Definitive	SNP Core Variants	0.1 < AF < 1%				49	*57+*10	tandem rearrangement	CYP2D6 & CYP2D7
50	CYP2D6*15.001	Definitive	indel core variant(s)	0.1 < AF < 1%				50	*68+*4	tandem rearrangement	CYP2D6 & CYP2D7
51	CYP2D6*15.002	Definitive
52	CYP2D6*15.003	Definitive
53	CYP2D6*17.001	Definitive	SNP Core Variants	AF ≥ 1 %
54	CYP2D6*17.002	Definitive
55	CYP2D6*17.003	Definitive
56	CYP2D6*18.001	Limited	indel core variant(s)	AF < 0.1%
57	CYP2D6*19.001	Limited	indel core variant(s)	0.1 < AF < 1%
58	CYP2D6*20.001	Limited	indel core variant(s)	AF < 0.1%
59	CYP2D6*21.001	Limited	indel core variant(s)	0.1 < AF < 1%
60	CYP2D6*21.002	Definitive
61	CYP2D6*22.001	Definitive	SNP Core Variants	0.1 < AF < 1%
62	CYP2D6*23.001	Limited	SNP Core Variants	AF < 0.1%
63	CYP2D6*24.001	Limited	SNP Core Variants	AF < 0.1%
64	CYP2D6*25.001	Limited	SNP Core Variants	AF < 0.1%
65	CYP2D6*26.001	Limited	SNP Core Variants	AF < 0.1%
66	CYP2D6*27.001	Limited	SNP Core Variants	0.1 < AF < 1%
67	CYP2D6*28.001	Definitive	SNP Core Variants	AF < 0.1%
68	CYP2D6*28.002	Definitive
69	CYP2D6*29.001	Definitive	SNP Core Variants	AF > 1%
70	CYP2D6*30.001	Limited	indel core variant(s)	AF < 0.1%
71	CYP2D6*31.001	Definitive	SNP Core Variants	0.1 < AF < 1%
72	CYP2D6*33.001	Definitive	SNP Core Variants	AF > 1%
73	CYP2D6*34.001	Limited	None	AF > 1%
74	CYP2D6*35.001	Definitive	SNP Core Variants	AF > 1%
75	CYP2D6*35.002	Definitive
76	CYP2D6*35.003	Definitive
77	CYP2D6*35.004	Definitive
78	CYP2D6*35.006	Definitive
79	CYP2D6*35.007	Definitive
80	CYP2D6*37.001	Limited	SNP Core Variants	AF < 0.1%
81	CYP2D6*38.001	Limited	indel core variant(s)	AF < 0.1%
82	CYP2D6*39.001	Definitive	None	AF > 1%
83	CYP2D6*40.001	Definitive	indel core variant(s)	AF > 1%
84	CYP2D6*41.001	Definitive	SNP Core Variants	AF > 1%
85	CYP2D6*41.002	Definitive
86	CYP2D6*41.003	Definitive
87	CYP2D6*41.004	Definitive
88	CYP2D6*41.005	Definitive
89	CYP2D6*42.001	Definitive	indel core variant(s)	0.1 < AF < 1%
90	CYP2D6*43.001	Definitive	SNP Core Variants	AF > 1%
91	CYP2D6*43.002	Definitive
92	CYP2D6*44.001	Limited	SNP Core Variants	0.1 < AF < 1%
93	CYP2D6*45.001	Definitive	SNP Core Variants	AF > 1%
94	CYP2D6*45.002	Definitive
95	CYP2D6*46.001	Definitive	SNP Core Variants	AF > 1%
96	CYP2D6*46.002	Definitive
97	CYP2D6*46.003	Definitive
98	CYP2D6*47.001	Definitive	SNP Core Variants	AF < 0.1%
99	CYP2D6*48.001	Definitive	SNP Core Variants	AF > 1%
100	CYP2D6*49.001	Definitive	SNP Core Variants	AF > 1%
101	CYP2D6*50.001	Definitive	SNP Core Variants	AF < 0.1%
102	CYP2D6*51.001	Definitive	SNP Core Variants	AF < 0.1%
103	CYP2D6*52.001	Limited	SNP Core Variants	0.1 < AF < 1%
104	CYP2D6*52.002	Definitive
105	CYP2D6*53.001	Limited	SNP Core Variants	0.1 < AF < 1%
106	CYP2D6*54.001	Limited	SNP Core Variants	AF < 0.1%
107	CYP2D6*55.001	Limited	SNP Core Variants	AF < 0.1%
108	CYP2D6*56.001	Definitive	SNP Core Variants	0.1 < AF < 1%
109	CYP2D6*56.002	Definitive
110	CYP2D6*56.003	Definitive
111	CYP2D6*58.001	Definitive	indel core variant(s)	0.1 < AF < 1%
112	CYP2D6*59.001	Definitive	SNP Core Variants	0.1 < AF < 1%
113	CYP2D6*60.001	Limited	indel core variant(s)	AF < 0.1%
114	CYP2D6*62.001	Definitive	SNP Core Variants	AF < 0.1%
115	CYP2D6*64.001	Definitive	SNP Core Variants	0.1 < AF < 1%
116	CYP2D6*65.001	Limited	SNP Core Variants	0.1 < AF < 1%
117	CYP2D6*69.001	Definitive	SNP Core Variants	0.1 < AF < 1%
118	CYP2D6*70.001	Moderate	SNP Core Variants	AF < 0.1%
119	CYP2D6*71.001	Moderate	SNP Core Variants	0.1 < AF < 1%
120	CYP2D6*71.002	Definitive
121	CYP2D6*71.003	Definitive
122	CYP2D6*72.001	Limited	SNP Core Variants	AF < 0.1%
123	CYP2D6*73.001	Definitive	SNP Core Variants	0.1 < AF < 1%
124	CYP2D6*74.001	Definitive	SNP Core Variants	0.1 < AF < 1%
125	CYP2D6*75.001	Moderate	SNP Core Variants	AF < 0.1%
126	CYP2D6*81.001	Moderate	SNP Core Variants	AF < 0.1%
127	CYP2D6*84.001	Definitive	SNP Core Variants	0.1 < AF < 1%
128	CYP2D6*84.002	Definitive
129	CYP2D6*85.001	Definitive	SNP Core Variants	0.1 < AF < 1%
130	CYP2D6*86.001	Definitive	SNP Core Variants	0.1 < AF < 1%
131	CYP2D6*87.001	Limited	SNP Core Variants	AF < 0.1%
132	CYP2D6*88.001	Limited	SNP Core Variants	AF < 0.1%
133	CYP2D6*89.001	Limited	SNP Core Variants	AF < 0.1%
134	CYP2D6*90.001	Definitive	SNP Core Variants	AF < 0.1%
135	CYP2D6*91.001	Limited	SNP Core Variants	AF < 0.1%
136	CYP2D6*92.001	Limited	SNP Core Variants	AF < 0.1%
137	CYP2D6*93.001	Limited	SNP Core Variants	AF < 0.1%
138	CYP2D6*94.001	Limited	SNP Core Variants	AF < 0.1%
139	CYP2D6*94.002	Limited
140	CYP2D6*95.001	Limited	SNP Core Variants	AF < 0.1%
141	CYP2D6*96.001	Limited	SNP Core Variants	AF < 0.1%
142	CYP2D6*97.001	Limited	SNP Core Variants	AF < 0.1%
143	CYP2D6*98.001	Limited	SNP Core Variants	AF < 0.1%
144	CYP2D6*100.001	Definitive	indel core variant(s)	0.1 < AF < 1%
145	CYP2D6*101.001	Definitive	indel core variant(s)	0.1 < AF < 1%
146	CYP2D6*102.001	Limited	SNP Core Variants	0.1 < AF < 1%
147	CYP2D6*103.001	Limited	SNP Core Variants	0.1 < AF < 1%
148	CYP2D6*104.001	Limited	SNP Core Variants	0.1 < AF < 1%
149	CYP2D6*105.001	Limited	SNP Core Variants	0.1 < AF < 1%
150	CYP2D6*107.001	Limited	SNP Core Variants	AF < 0.1%
151	CYP2D6*108.001	Definitive	SNP Core Variants	AF < 0.1%
152	CYP2D6*109.001	Definitive	indel core variant(s)	AF < 0.1%
153	CYP2D6*106.001	Definitive	SNP Core Variants	AF < 0.1%
154	CYP2D6*106.002	Definitive
