# Supplementary material for: A systematic comparison of pharmacogene star allele calling bioinformatics algorithms: a focus on CYP2D6 genotyping
Source: NPJ Genom Med. 2020 Aug 3;5:30. doi: 10.1038/s41525-020-0135-2 (PMC7398905; doi:10.1038/s41525-020-0135-2)
Supplement: Supplementary file 3 — Supplementary Data Set 2 [file 41525_2020_135_MOESM3_ESM.xlsx]

## Sheet: Sheet1
	Supplementary Data Set 2
	Stargazer, Astrolabe, and Aldy results for simulated homozygous star alleles (N=154)
			Concordant diplotypes are ones with no fill color
			Completely discordant diplotype(s) are colored brown
			For Stargazer, cases where correct haplotype(s) are reported under hap1_cand or hap2_cand but not under hap1_main or hap2_main are coloured blue (N=18)
		Run1/Run2	For Asrolabe and Aldy, Run 1 and Run 2 indicate results before and after updating their allele definitions respectively
			g	Genotyped
			NG	Not Genotyped due to error message
			[mac]	Ambiguous call
Test Case	Truth	Stargazer				Astrolabe		Aldy
	diplotype	hap1_main	hap2_main	hap1_cand	hap2_cand	Run 1	Run 2	Run 1	Run 2
CYP2D6_1.001_CYP2D6_1.001	*1/*1	*1	*1	*1	*1	*1/*1	*1/*1	*1/*1	*1/*1
CYP2D6_1.002_CYP2D6_1.002	*1/*1	*1	*1	*1	*1	*1/*1	*1/*1	*1/*1	*1/*1
CYP2D6_1.003_CYP2D6_1.003	*1/*1	*1	*1	*1	*1	*1/*1	*1/*1	*1/*1	*1/*1
CYP2D6_1.004_CYP2D6_1.004	*1/*1	*1	*1	*1	*1	*1/*1	*1/*1	*1/*1	*1/*1
CYP2D6_1.005_CYP2D6_1.005	*1/*1	*1	*1	*1	*1	*1/*1	*1/*1	*1/*1	*1/*1
CYP2D6_1.007_CYP2D6_1.007	*1/*1	*1	*1	*1	*1	*1/*1	*1/*1	*1/*1	*1/*1
CYP2D6_1.008_CYP2D6_1.008	*1/*1	*1	*1	*1	*1	*1/*1	*1/*1	*1/*1	*1/*1
CYP2D6_1.014_CYP2D6_1.014	*1/*1	*1	*1	*1	*1	*1/*1	*1/*1	*1/*1	*1/*1
CYP2D6_1.019_CYP2D6_1.019	*1/*1	*1	*1	*1	*1	*1/*1	*1/*1	*1/*1	*1/*1
CYP2D6_1.025_CYP2D6_1.025	*1/*1	*1	*1	*1	*1	*1/*1	*1/*1	*1/*1	*1/*1
CYP2D6_2.001_CYP2D6_2.001	*2/*2	*2	*2	*2,*2D,*39,*34	*2,*2D,*39,*34	*2/*2	*2/*2	*2/*2	*2/*2
CYP2D6_2.002_CYP2D6_2.002	*2/*2	*2	*2	*2,*2D,*39,*34	*2,*2D,*39,*34	*2/*2	*2/*2	*2/*2	*2/*2
CYP2D6_2.003_CYP2D6_2.003	*2/*2	*2	*2	*2,*2D,*39,*34	*2,*2D,*39,*34	*2/*2	*2/*2	*2/*2	*2/*2
CYP2D6_2.004_CYP2D6_2.004	*2/*2	*2D	*2D	*2D,*34	*2D,*34	*2/*2	*2/*2	*2/*2	*2/*2
CYP2D6_2.010_CYP2D6_2.010	*2/*2	*2	*2	*2,*2D,*39,*34	*2,*2D,*39,*34	*2/*2	*2/*2	*2/*2	*2/*2
CYP2D6_2.011_CYP2D6_2.011	*2/*2	*2	*2	*2,*2D,*39,*34	*2,*2D,*39,*34	*2/*2	*2/*2	*2/*2	*2/*2
CYP2D6_2.013_CYP2D6_2.013	*2/*2	*2	*2	*2,*2D,*39,*34	*2,*2D,*39,*34	*2/*2	*2/*2	*2/*2	*2/*2
CYP2D6_2.014_CYP2D6_2.014	*2/*2	*2	*2	*2,*2D,*39,*34	*2,*2D,*39,*34	[mac]	*2/*2	*2/*2	*2/*2
CYP2D6_2.017_CYP2D6_2.017	*2/*2	*2	*2	*2,*2D,*39,*34	*2,*2D,*39,*34	*2/*2	*2/*2	*2/*2	*2/*2
CYP2D6_3.001_CYP2D6_3.001	*3/*3	*3	*3	*3	*3	*3/*3	*3/*3	*3/*3	*3/*3
CYP2D6_3.002_CYP2D6_3.002	*3/*3	*3	*3	*3	*3	*3/*3	*3/*3	*3/*3	*3/*3
CYP2D6_4.001_CYP2D6_4.001	*4/*4	*4	*4	*4,*10,*39	*4,*10,*39	*4/*4	*4/*4	*4/*4	*4/*4
CYP2D6_4.002_CYP2D6_4.002	*4/*4	*4	*4	*4,*10	*4,*10	*74/*74	*4/*4	*4/*4	*4/*4
CYP2D6_4.003_CYP2D6_4.003	*4/*4	*4	*4	*4,*10,*39	*4,*10,*39	*10/*10	*4/*4	*4/*4	*4/*4
CYP2D6_4.004_CYP2D6_4.004	*4/*4	*4	*4	*4,*10,*39	*4,*10,*39	*4/*4	*4/*4	*4/*4	*4/*4
CYP2D6_4.007_CYP2D6_4.007	*4/*4	*4	*4	*4,*10,*39	*4,*10,*39	*10/*10	*4/*4	*4/*4	*4/*4
CYP2D6_4.009_CYP2D6_4.009	*4/*4	*4	*4	*4,*10	*4,*10	*74/*74	*4/*4	*4/*4	*4/*4
CYP2D6_4.012_CYP2D6_4.012	*4/*4	*4	*4	*4	*4	*4/*4	*4/*4	*4/*4	*4/*4
CYP2D6_4.014_CYP2D6_4.014	*4/*4	*4	*4	*4,*10,*39	*4,*10,*39	*4/*4	*4/*4	*4/*4	*4/*4
CYP2D6_4.021_CYP2D6_4.021	*4/*4	*4	*4	*4,*10,*39	*4,*10,*39	*4/*4	*4/*4	*4/*4	*4/*4
CYP2D6_4.026_CYP2D6_4.026	*4/*4	*4	*4	*4,*10,*39	*4,*10,*39	*4/*4	*4/*4	*4/*4	*4/*4
CYP2D6_6.001_CYP2D6_6.001	*6/*6	*6	*6	*6	*6	*6/*6	*6/*6	*6/*6	*6/*6
CYP2D6_6.002_CYP2D6_6.002	*6/*6	*6	*6	*6	*6	*6/*6	*6/*6	*6/*6	*6/*6
CYP2D6_6.003_CYP2D6_6.003	*6/*6	*6	*6	*6	*6	*6/*6	*6/*6	*6/*6	*6/*6
CYP2D6_6.004_CYP2D6_6.004	*6/*6	*6	*6	*6	*6	*6/*6	*6/*6	*6/*6	*6/*6
CYP2D6_6.005_CYP2D6_6.005	*6/*6	*6	*6	*6	*6	*6/*6	*6/*6	*6/*6	*6/*6
CYP2D6_6.006_CYP2D6_6.006	*6/*6	*6	*6	*6	*6	*6/*6	*6/*6	*6/*6	*6/*6
CYP2D6_7.001_CYP2D6_7.001	*7/*7	*7	*7	*7	*7	*7/*7	*7/*7	*7/*7	*7/*7
CYP2D6_8.001_CYP2D6_8.001	*8/*8	*8	*8	*8,*2,*2D,*39,*34	*8,*2,*2D,*39,*34	*8/*8	*8/*8	*8/*8	*8/*8
CYP2D6_9.001_CYP2D6_9.001	*9/*9	*9	*9	*9	*9	*9/*9	*9/*9	*9/*9	*9/*9
CYP2D6_9.002_CYP2D6_9.002	*9/*9	*9	*9	*9	*9	*9/*9	*9/*9	*9/*9	*9/*9
CYP2D6_10.001_CYP2D6_10.001	*10/*10	*10	*10	*10,*39	*10,*39	*10/*10	*10/*10	*10/*10	*10/*10
CYP2D6_10.002_CYP2D6_10.002	*10/*10	*10	*10	*10,*39	*10,*39	*10/*10	*10/*10	*10/*10	*10/*10
CYP2D6_10.004_CYP2D6_10.004	*10/*10	*10	*10	*10,*39	*10,*39	*10/*10	*10/*10	*10/*10	*10/*10
CYP2D6_11.001_CYP2D6_11.001	*11/*11	*11	*11	*11,*2,*2D,*39,*34	*11,*2,*2D,*39,*34	*11/*11	*11/*11	*11/*11	*11/*11
CYP2D6_12.001_CYP2D6_12.001	*12/*12	*12	*12	*12,*2,*2D,*39,*34	*12,*2,*2D,*39,*34	*12/*12	*12/*12	*12/*12	*12/*12
CYP2D6_12.002_CYP2D6_12.002	*12/*12	*12	*12	*12,*45,*2D,*34	*12,*45,*2D,*34	*12/*12	*12/*12	*12/*45	*12/*12
CYP2D6_14.001_CYP2D6_14.001	*14/*14	*14	*14	*14,*2,*2D,*39,*34	*14,*2,*2D,*39,*34	*14/*14	*14/*14	*14/*14	*14/*14
CYP2D6_15.001_CYP2D6_15.001	*15/*15	*15	*15	*15	*15	*15/*15	*15/*15	*15/*15	*15/*15
CYP2D6_15.002_CYP2D6_15.002	*15/*15	*15	*15	*15	*15	*15/*15	*15/*15	*15/*15	*15/*15
CYP2D6_15.003_CYP2D6_15.003	*15/*15	*15	*15	*15,*43	*15,*43	[mac]	[mac]	NG	NG
CYP2D6_17.001_CYP2D6_17.001	*17/*17	*17	*17	*17,*2,*2D,*39,*34	*17,*2,*2D,*39,*34	*17/*17	*17/*17	*17/*17	*17/*17
CYP2D6_17.002_CYP2D6_17.002	*17/*17	*17	*17	*17,*2,*2D,*39,*34	*17,*2,*2D,*39,*34	*17/*17	*17/*17	*17/*17	*17/*17
CYP2D6_17.003_CYP2D6_17.003	*17/*17	*17	*17	*17,*2,*2D,*39,*34	*17,*2,*2D,*39,*34	*17/*17	*17/*17	*17/*17	*17/*17
CYP2D6_18.001_CYP2D6_18.001	*18/*18	*18	*18	*18	*18	*1/*1	*1/*1	*1/*1	*1/*1
CYP2D6_19.001_CYP2D6_19.001	*19/*19	*19	*19	*19,*2,*2D,*39,*34	*19,*2,*2D,*39,*34	*19/*19	*19/*19	*19/*19	*19/*19
CYP2D6_20.001_CYP2D6_20.001	*20/*20	*2	*2	*2,*2D,*39,*34	*2,*2D,*39,*34	*20/*20	*20/*20	*2/*2	*20/*20
CYP2D6_21.001_CYP2D6_21.001	*21/*21	*21	*21	*21,*2,*2D,*39,*34	*21,*2,*2D,*39,*34	*21/*21	*21/*21	*21/*21	*21/*21
CYP2D6_21.002_CYP2D6_21.002	*21/*21	*21	*21	*21,*2,*2D,*39,*34	*21,*2,*2D,*39,*34	*21/*21	*21/*21	*21/*21	*21/*21
CYP2D6_22.001_CYP2D6_22.001	*22/*22	*22	*22	*22	*22	*22/*22	*22/*22	*22/*22	*22/*22
CYP2D6_23.001_CYP2D6_23.001	*23/*23	*23	*23	*23	*23	*23/*23	*23/*23	*23/*23	*23/*23
CYP2D6_24.001_CYP2D6_24.001	*24/*24	*24	*24	*24	*24	*24/*24	*24/*24	*24/*24	*24/*24
CYP2D6_25.001_CYP2D6_25.001	*25/*25	*25	*25	*25	*25	*25/*25	*25/*25	*25/*25	*25/*25
CYP2D6_26.001_CYP2D6_26.001	*26/*26	*26	*26	*26	*26	*26/*26	*26/*26	*26/*26	*26/*26
CYP2D6_27.001_CYP2D6_27.001	*27/*27	*27	*27	*27	*27	*27/*27	*27/*27	*27/*27	*27/*27
CYP2D6_28.001_CYP2D6_28.001	*28/*28	*28	*28	*28,*2,*2D,*39,*34	*28,*2,*2D,*39,*34	*28/*28	*28/*28	*28/*28	*28/*28
CYP2D6_28.002_CYP2D6_28.002	*28/*28	*28	*28	*28,*2,*2D,*39,*34	*28,*2,*2D,*39,*34	*2/*2	*28/*28	*28/*28	*28/*28
CYP2D6_29.001_CYP2D6_29.001	*29/*29	*29	*29	*29,*2,*2D,*39,*34,*107	*29,*2,*2D,*39,*34,*107	*29/*29	*29/*29	*29/*29	*29/*29
CYP2D6_30.001_CYP2D6_30.001	*30/*30	*2	*2	*2,*2D,*39,*30,*34	*2,*2D,*39,*30,*34	*30/*30	*30/*30	*30/*30	*30/*30
CYP2D6_31.001_CYP2D6_31.001	*31/*31	*31	*31	*31,*2,*2D,*39,*34	*31,*2,*2D,*39,*34	*31/*31	*31/*31	*31/*31	*31/*31
CYP2D6_33.001_CYP2D6_33.001	*33/*33	*33	*33	*33	*33	*33/*33	*33/*33	*33/*33	*33/*33
CYP2D6_34.001_CYP2D6_34.001	*34/*34	*34	*34	*34	*34	*34/*34	*34/*34	*34/*34	*34/*34
CYP2D6_35.001_CYP2D6_35.001	*35/*35	*35	*35	*35,*2,*2D,*39,*34	*35,*2,*2D,*39,*34	*35/*35	*35/*35	*35/*35	*35/*35
CYP2D6_35.002_CYP2D6_35.002	*35/*35	*35	*35	*35,*2,*2D,*39,*34	*35,*2,*2D,*39,*34	*35/*35	*35/*35	*35/*35	*35/*35
CYP2D6_35.003_CYP2D6_35.003	*35/*35	*35	*35	*35,*2,*2D,*39,*34	*35,*2,*2D,*39,*34	*35/*35	*35/*35	*35/*35	*35/*35
CYP2D6_35.004_CYP2D6_35.004	*35/*35	*35	*35	*35,*2,*2D,*39,*34	*35,*2,*2D,*39,*34	*35/*35	*35/*35	*35/*35	*35/*35
CYP2D6_35.006_CYP2D6_35.006	*35/*35	*35	*35	*35,*2,*2D,*39,*34	*35,*2,*2D,*39,*34	*35/*35	*35/*35	*35/*35	*35/*35
CYP2D6_35.007_CYP2D6_35.007	*35/*35	*35	*35	*35,*2,*2D,*39,*34	*35,*2,*2D,*39,*34	*35/*35	*35/*35	*35/*35	*35/*35
CYP2D6_37.001_CYP2D6_37.001	*37/*37	*10	*10	*10,*37,*39	*10,*37,*39	*37/*37	*37/*37	*37/*37	*37/*37
CYP2D6_38.001_CYP2D6_38.001	*38/*38	*38	*38	*38	*38	*38/*38	*38/*38	*1/*1	*38/*38
CYP2D6_39.001_CYP2D6_39.001	*39/*39	*39	*39	*39	*39	*39/*39	*39/*39	*39/*39	*39/*39
CYP2D6_40.001_CYP2D6_40.001	*40/*40	*40	*40	*40,*17,*2,*2D,*39,*34	*40,*17,*2,*2D,*39,*34	*40/*40	*40/*40	*40/*40	*40/*40
CYP2D6_41.001_CYP2D6_41.001	*41/*41	*41	*41	*41,*2,*2D,*39,*34	*41,*2,*2D,*39,*34	*41/*41	*41/*41	*41/*41	*41/*41
CYP2D6_41.002_CYP2D6_41.002	*41/*41	*41	*41	*41,*119,*2,*2D,*39,*34	*41,*119,*2,*2D,*39,*34	*41/*41	*41/*41	*41/*41	*41/*41
CYP2D6_41.003_CYP2D6_41.003	*41/*41	*41	*41	*41,*119,*2,*2D,*39,*34	*41,*119,*2,*2D,*39,*34	*41/*41	*41/*41	*41/*41	*41/*41
CYP2D6_41.004_CYP2D6_41.004	*41/*41	*41	*41	*41,*119,*2,*2D,*39,*34	*41,*119,*2,*2D,*39,*34	*41/*41	*41/*41	*41/*41	*41/*41
CYP2D6_41.005_CYP2D6_41.005	*41/*41	*41	*41	*41,*119,*2,*2D,*39,*34	*41,*119,*2,*2D,*39,*34	*41/*41	*41/*41	*41/*41	*41/*41
CYP2D6_42.001_CYP2D6_42.001	*42/*42	*42	*42	*42,*2,*2D,*39,*34	*42,*2,*2D,*39,*34	*42/*42	*42/*42	*42/*42	*42/*42
CYP2D6_43.001_CYP2D6_43.001	*43/*43	*43	*43	*43	*43	*43/*43	*43/*43	*43/*43	*43/*43
CYP2D6_43.002_CYP2D6_43.002	*43/*43	*43	*43	*43	*43	*43/*43	*43/*43	*43/*43	*43/*43
CYP2D6_44.001_CYP2D6_44.001	*44/*44	*44	*44	*44,*22	*44,*22	*44/*44	*44/*44	*44/*44	*44/*44
CYP2D6_45.001_CYP2D6_45.001	*45/*45	*2	*2	*2,*45,*2D,*39,*34	*2,*45,*2D,*39,*34	*45/*45	*45/*45	*45/*45	*45/*45
CYP2D6_45.002_CYP2D6_45.002	*45/*45	*2	*2	*2,*45,*2D,*39,*34	*2,*45,*2D,*39,*34	*45/*45	*45/*45	*45/*45	*45/*45
CYP2D6_46.001_CYP2D6_46.001	*46/*46	*46	*46	*46,*2,*45,*2D,*39,*34,*43	*46,*2,*45,*2D,*39,*34,*43	*46/*46	*46/*46	*46/*46	*46/*46
CYP2D6_46.002_CYP2D6_46.002	*46/*46	*46	*46	*46,*2,*45,*2D,*39,*34,*43	*46,*2,*45,*2D,*39,*34,*43	*46/*46	*46/*46	*46/*46	*46/*46
CYP2D6_46.003_CYP2D6_46.003	*46/*46	*46	*46	*46,*2,*45,*2D,*39,*34,*43	*46,*2,*45,*2D,*39,*34,*43	*46/*46	*46/*46	*46/*46	*46/*46
CYP2D6_47.001_CYP2D6_47.001	*47/*47	*47	*47	*47,*10,*39	*47,*10,*39	*47/*47	*47/*47	*47/*47	*47/*47
CYP2D6_48.001_CYP2D6_48.001	*48/*48	*48	*48	*48	*48	*48/*48	*48/*48	*48/*48	*48/*48
CYP2D6_49.001_CYP2D6_49.001	*49/*49	*49	*49	*49,*10,*39	*49,*10,*39	*49/*49	*49/*49	*49/*49	*49/*49
CYP2D6_50.001_CYP2D6_50.001	*50/*50	*50	*50	*50	*50	*50/*50	*50/*50	*50/*50	*50/*50
CYP2D6_51.001_CYP2D6_51.001	*51/*51	*51	*51	*51,*2,*2D,*39,*34	*51,*2,*2D,*39,*34	*51/*51	*51/*51	*51/*51	*51/*51
CYP2D6_52.001_CYP2D6_52.001	*52/*52	*10	*10	*10,*52,*39,*106	*10,*52,*39,*106	*52/*52	*52/*52	*52/*52	*52/*52
CYP2D6_52.002_CYP2D6_52.002	*52/*52	*10	*10	*10,*52,*39,*106	*10,*52,*39,*106	*10/*10	*52/*52	*52/*52	*52/*52
CYP2D6_53.001_CYP2D6_53.001	*53/*53	*53	*53	*53	*53	*53/*53	*53/*53	*53/*53	*53/*53
CYP2D6_54.001_CYP2D6_54.001	*54/*54	*54	*54	*54,*10,*39	*54,*10,*39	*54/*54	*54/*54	*54/*54	*54/*54
CYP2D6_55.001_CYP2D6_55.001	*55/*55	*55	*55	*55,*2,*2D,*39,*34	*55,*2,*2D,*39,*34	*55/*55	*55/*55	*55/*55	*55/*55
CYP2D6_56.001_CYP2D6_56.001	*56/*56	*56	*56	*56,*2,*2D,*39,*34	*56,*2,*2D,*39,*34	*56/*56	*56/*56	*56/*56	*56/*56
CYP2D6_56.002_CYP2D6_56.002	*56/*56	*56	*56	*56,*10,*39	*56,*10,*39	*56/*56	*56/*56	*56/*56	*56/*56
CYP2D6_56.003_CYP2D6_56.003	*56/*56	*56	*56	*56,*10,*39	*56,*10,*39	[mac]	*56/*56	*56/*56	*56/*56
CYP2D6_58.001_CYP2D6_58.001	*58/*58	*17	*17	*17,*58,*2,*2D,*39,*30,*34	*17,*58,*2,*2D,*39,*30,*34	*58/*58	*58/*58	*58/*58	*58/*58
CYP2D6_59.001_CYP2D6_59.001	*59/*59	*59	*59	*59,*2,*2D,*39,*34	*59,*2,*2D,*39,*34	*59/*59	*59/*59	*59/*59	*59/*59
CYP2D6_60.001_CYP2D6_60.001	*60/*60	*60	*60	*60	*60	*60/*60	*60/*60	*60/*60	*60/*60
CYP2D6_62.001_CYP2D6_62.001	*62/*62	*62	*62	*62	*62	*62/*62	*62/*62	*62/*62	*62/*62
CYP2D6_64.001_CYP2D6_64.001	*64/*64	*10	*10	*10,*17,*64,*39	*10,*17,*64,*39	*64/*64	*64/*64	*64/*64	*64/*64
CYP2D6_65.001_CYP2D6_65.001	*65/*65	*10	*10	*10,*65,*2,*2D,*39,*34	*10,*65,*2,*2D,*39,*34	*65/*65	*65/*65	*65/*65	*65/*65
CYP2D6_69.001_CYP2D6_69.001	*69/*69	*69	*69	*69,*10,*41,*65,*119,*2,*2D,*39,*34	*69,*10,*41,*65,*119,*2,*2D,*39,*34	*69/*69	*69/*69	*69/*69	*69/*69
CYP2D6_70.001_CYP2D6_70.001	*70/*70	*70	*70	*70,*39,*107	*70,*39,*107	*70/*70	*70/*70	*70/*70	*70/*70
CYP2D6_71.001_CYP2D6_71.001	*71/*71	*71	*71	*71	*71	*71/*71	*71/*71	*71/*71	*71/*71
CYP2D6_71.002_CYP2D6_71.002	*71/*71	*71	*71	*71	*71	*71/*71	*71/*71	*71/*71	*71/*71
CYP2D6_71.003_CYP2D6_71.003	*71/*71	*71	*71	*71	*71	*71/*71	*71/*71	[mac]	*71/*71
CYP2D6_72.001_CYP2D6_72.001	*72/*72	*72	*72	*72,*10,*39	*72,*10,*39	*72/*72	*72/*72	*72/*72	*72/*72
CYP2D6_73.001_CYP2D6_73.001	*73/*73	*2	*2	*2,*2D,*39,*34,*73	*2,*2D,*39,*34,*73	*73/*73	*73/*73	*73/*73	*73/*73
CYP2D6_74.001_CYP2D6_74.001	*74/*74	*74	*74	*74	*74	*74/*74	*74/*74	*74/*74	*74/*74
CYP2D6_75.001_CYP2D6_75.001	*75/*75	*75	*75	*75	*75	*75/*75	*75/*75	*75/*75	*75/*75
CYP2D6_81.001_CYP2D6_81.001	*81/*81	*81	*81	*81,*86	*81,*86	*81/*81	*81/*81	*81/*81	*81/*81
CYP2D6_84.001_CYP2D6_84.001	*84/*84	*84	*84	*84,*2,*2D,*39,*34	*84,*2,*2D,*39,*34	*84/*84	*84/*84	*84/*84	*84/*84
CYP2D6_84.002_CYP2D6_84.002	*84/*84	*84	*84	*84,*2,*2D,*39,*34	*84,*2,*2D,*39,*34	*84/*84	*84/*84	*84/*84	*84/*84
CYP2D6_85.001_CYP2D6_85.001	*85/*85	*85	*85	*85,*2,*2D,*39,*34	*85,*2,*2D,*39,*34	*85/*85	*85/*85	*85/*85	*85/*85
CYP2D6_86.001_CYP2D6_86.001	*86/*86	*86	*86	*86	*86	*86/*86	*86/*86	*86/*86	*86/*86
CYP2D6_87.001_CYP2D6_87.001	*87/*87	*10	*10	*10,*87,*39	*10,*87,*39	*87/*87	*87/*87	*87/*87	*87/*87
CYP2D6_88.001_CYP2D6_88.001	*88/*88	*88	*88	*88,*39	*88,*39	*88/*88	*88/*88	*88/*88	*88/*88
CYP2D6_89.001_CYP2D6_89.001	*89/*89	*89	*89	*89	*89	*89/*89	*89/*89	*89/*89	*89/*89
CYP2D6_90.001_CYP2D6_90.001	*90/*90	*90	*90	*90	*90	*90/*90	*90/*90	*90/*90	*90/*90
CYP2D6_91.001_CYP2D6_91.001	*91/*91	*41	*41	*41,*91,*34	*41,*91,*34	*91/*91	*91/*91	*91/*91	*91/*91
CYP2D6_92.001_CYP2D6_92.001	*92/*92	*92	*92	*92	*92	*92/*92	*92/*92	*92/*92	*92/*92
CYP2D6_93.001_CYP2D6_93.001	*93/*93	*93	*93	*93	*93	*93/*93	*93/*93	*93/*93	*93/*93
CYP2D6_94.001_CYP2D6_94.001	*94/*94	*10	*10	*10,*94,*39	*10,*94,*39	*94/*94	*94/*94	*94/*94	*94/*94
CYP2D6_94.002_CYP2D6_94.002	*94/*94	*10	*10	*10,*94,*39	*10,*94,*39	*94/*94	*94/*94	*94/*94	*94/*94
CYP2D6_95.001_CYP2D6_95.001	*95/*95	*10	*10	*10,*95,*39	*10,*95,*39	*95/*95	*95/*95	*95/*95	*95/*95
CYP2D6_96.001_CYP2D6_96.001	*96/*96	*96	*96	*96	*96	*96/*96	*96/*96	*96/*96	*96/*96
CYP2D6_97.001_CYP2D6_97.001	*97/*97	*97	*97	*97	*97	*97/*97	*97/*97	*97/*97	*97/*97
CYP2D6_98.001_CYP2D6_98.001	*98/*98	*2	*2	*2,*2D,*39,*34,*98	*2,*2D,*39,*34,*98	*98/*98	*98/*98	*98/*98	*98/*98
CYP2D6_100.001_CYP2D6_100.001	*100/*100	*100	*100	*100,*10,*39	*100,*10,*39	*100/*100	*100/*100	*100/*100	*100/*100
CYP2D6_101.001_CYP2D6_101.001	*101/*101	*101	*101	*101,*10,*39	*101,*10,*39	*101/*101	*101/*101	*101/*101	*101/*101
CYP2D6_102.001_CYP2D6_102.001	*102/*102	*2	*2	*2,*102,*2D,*39,*34,*48	*2,*102,*2D,*39,*34,*48	*102/*102	*102/*102	*102/*102	*102/*102
CYP2D6_103.001_CYP2D6_103.001	*103/*103	*103	*103	*103,*2,*102,*2D,*39,*34,*48	*103,*2,*102,*2D,*39,*34,*48	*103/*103	*103/*103	*103/*103	*103/*103
CYP2D6_104.001_CYP2D6_104.001	*104/*104	*104	*104	*104,*2,*2D,*39,*34	*104,*2,*2D,*39,*34	*104/*104	*104/*104	*104/*104	*104/*104
CYP2D6_105.001_CYP2D6_105.001	*105/*105	*105	*105	*105,*2,*2D,*39,*34	*105,*2,*2D,*39,*34	*105/*105	*105/*105	*105/*105	*105/*105
CYP2D6_106.001_CYP2D6_106.001	*106/*106	*106	*106	*106	*106	*1/*1	*106/*106	*106/*106	*106/*106
CYP2D6_106.002_CYP2D6_106.002	*106/*106	*106	*106	*106	*106	*1/*1	*106/*106	*106/*106	*106/*106
CYP2D6_107.001_CYP2D6_107.001	*107/*107	*107	*107	*107	*107	*107/*107	*107/*107	*107/*107	*107/*107
CYP2D6_108.001_CYP2D6_108.001	*108/*108	*108	*108	*108	*108	*108/*108	*108/*108	*108/*108	*108/*108
CYP2D6_109.001_CYP2D6_109.001	*109/*109	*9	*9	*9,*109	*9,*109	*109/*109	*109/*109	*109/*109	*109/*109
