# Supplementary material for: A systematic comparison of pharmacogene star allele calling bioinformatics algorithms: a focus on CYP2D6 genotyping
Source: NPJ Genom Med. 2020 Aug 3;5:30. doi: 10.1038/s41525-020-0135-2 (PMC7398905; doi:10.1038/s41525-020-0135-2)
Supplement: Supplementary file 4 — Supplementary Data Set 3 [file 41525_2020_135_MOESM4_ESM.xlsx]

## Sheet: Sheet1
Supplementary Data Set 3
Main allele calls for simulated diplotype combinations (starting from BAM files) of haplotypes with definitive or moderate PharmVar level of evidence
Test Cases	Truth	Astrolabe	Aldy	Stargazer																Astrolabe	Aldy	Stargazer
CYP2D6_1.001_CYP2D6_1.001	*1/*1	*1/*1	*1/*1	*1/*1																*1/*1	*1/*1	*1/*1
CYP2D6_1.001_CYP2D6_1.002	*1/*1	*1/*1	*1/*1	*1/*1				Key												*1/*1	*1/*1	*1/*1
CYP2D6_1.001_CYP2D6_1.005	*1/*1	*1/*1	*1/*1	*1/*1																*1/*1	*1/*1	*1/*1
CYP2D6_1.001_CYP2D6_1.007	*1/*1	*1/*1	*1/*1	*1/*1				Indicates discordant or ambiguous calls												*1/*1	*1/*1	*1/*1
CYP2D6_1.001_CYP2D6_1.008	*1/*1	*1/*1	*1/*1	*1/*1																*1/*1	*1/*1	*1/*1
CYP2D6_1.001_CYP2D6_1.014	*1/*1	*1/*1	*1/*1	*1/*1																*1/*1	*1/*1	*1/*1
CYP2D6_1.001_CYP2D6_1.019	*1/*1	*1/*1	*1/*1	*1/*1																*1/*1	*1/*1	*1/*1
CYP2D6_1.001_CYP2D6_1.025	*1/*1	*1/*1	*1/*1	*1/*1																*1/*1	*1/*1	*1/*1
CYP2D6_1.001_CYP2D6_2.001	*1/*2	*1/*2	*1/*2	*1/*2																*1/*2	*1/*2	*1/*2
CYP2D6_1.001_CYP2D6_2.013	*1/*2	*1/*2	*1/*2	*1/*2																*1/*2	*1/*2	*1/*2
CYP2D6_1.001_CYP2D6_2.014	*1/*2	*1/*2	*34/*39	*1/*2																*1/*2	*34/*39	*1/*2
CYP2D6_1.001_CYP2D6_2.017	*1/*2	*1/*2	*1/*2	*1/*2																*1/*2	*1/*2	*1/*2
CYP2D6_1.001_CYP2D6_3.001	*1/*3	*1/*3	*1/*3	*1/*3																*1/*3	*1/*3	*1/*3
CYP2D6_1.001_CYP2D6_4.001	*1/*4	*1/*4	*1/*4	*10/*4																*1/*4	*1/*4	*10/*4
CYP2D6_1.001_CYP2D6_4.004	*1/*4	*1/*4	*1/*4	*39/*4																*1/*4	*1/*4	*39/*4
CYP2D6_1.001_CYP2D6_4.012	*1/*4	*1/*4	*1/*4	*1/*4																*1/*4	*1/*4	*1/*4
CYP2D6_1.001_CYP2D6_4.014	*1/*4	*1/*4	*1/*4	*1/*4																*1/*4	*1/*4	*1/*4
CYP2D6_1.001_CYP2D6_4.021	*1/*4	*1/*4	*1/*4	*1/*4																*1/*4	*1/*4	*1/*4
CYP2D6_1.001_CYP2D6_4.026	*1/*4	*1/*4	*1/*4	*1/*4																*1/*4	*1/*4	*1/*4
CYP2D6_1.001_CYP2D6_6.005	*1/*6	*1/*6	*1/*6	*1/*6																*1/*6	*1/*6	*1/*6
CYP2D6_1.001_CYP2D6_6.006	*1/*6	*1/*6	*1/*6	*1/*6																*1/*6	*1/*6	*1/*6
CYP2D6_1.001_CYP2D6_7.001	*1/*7	*1/*7	*1/*7	*1/*7																*1/*7	*1/*7	*1/*7
CYP2D6_1.001_CYP2D6_9.001	*1/*9	*1/*9	*1/*9	*1/*9																*1/*9	*1/*9	*1/*9
CYP2D6_1.001_CYP2D6_9.002	*1/*9	*1/*9	*1/*9	*1/*9																*1/*9	*1/*9	*1/*9
CYP2D6_1.001_CYP2D6_10.002	*1/*10	*1/*10	*1/*10	*1/*10																*1/*10	*1/*10	*1/*10
CYP2D6_1.001_CYP2D6_10.004	*1/*10	*1/*10	*1/*10	*1/*10																*1/*10	*1/*10	*1/*10
CYP2D6_1.001_CYP2D6_11.001	*1/*11	*1/*11	*34/*39	*11/*34																*1/*11	*34/*39	*11/*34
CYP2D6_1.001_CYP2D6_12.002	*1/*12	*1/*12	*1/*12	*1/*12																*1/*12	*1/*12	*1/*12
CYP2D6_1.001_CYP2D6_14.001	*1/*14	*1/*14	*1/*14	*1/*14																*1/*14	*1/*14	*1/*14
CYP2D6_1.001_CYP2D6_15.001	*1/*15	*1/*15	*1/*15	*1/*15																*1/*15	*1/*15	*1/*15
CYP2D6_1.001_CYP2D6_15.002	*1/*15	*1/*15	*1/*15	*1/*15																*1/*15	*1/*15	*1/*15
CYP2D6_1.001_CYP2D6_17.001	*1/*17	*1/*17	*1/*17	*17/*2																*1/*17	*1/*17	*17/*2
CYP2D6_1.001_CYP2D6_17.002	*1/*17	*1/*17	*1/*17	*1/*17																*1/*17	*1/*17	*1/*17
CYP2D6_1.001_CYP2D6_17.003	*1/*17	*1/*17	*1/*17	*1/*17																*1/*17	*1/*17	*1/*17
CYP2D6_1.001_CYP2D6_21.002	*1/*21	*1/*21	*1/*21	*1/*21																*1/*21	*1/*21	*1/*21
CYP2D6_1.001_CYP2D6_22.001	*1/*22	*1/*22	*1/*22	*1/*1																*1/*22	*1/*22	*1/*1
CYP2D6_1.001_CYP2D6_28.001	*1/*28	*1/*28	*1/*28	*1/*2																*1/*28	*1/*28	*1/*2
CYP2D6_1.001_CYP2D6_28.002	*1/*28	*1/*28	*1/*28	*1/*28																*1/*28	*1/*28	*1/*28
CYP2D6_1.001_CYP2D6_29.001	*1/*29	*1/*29	*1/*29	*1/*29																*1/*29	*1/*29	*1/*29
CYP2D6_1.001_CYP2D6_109.001	*1/*109	*1/*109	*1/*109	*1/*9																*1/*109	*1/*109	*1/*9
CYP2D6_1.002_CYP2D6_1.002	*1/*1	*1/*1	*1/*1	*1/*1																*1/*1	*1/*1	*1/*1
CYP2D6_1.002_CYP2D6_1.005	*1/*1	*1/*1	*1/*1	*1/*1																*1/*1	*1/*1	*1/*1
CYP2D6_1.002_CYP2D6_1.007	*1/*1	*1/*1	*1/*1	*1/*1																*1/*1	*1/*1	*1/*1
CYP2D6_1.002_CYP2D6_1.008	*1/*1	*1/*1	*1/*1	*1/*1																*1/*1	*1/*1	*1/*1
CYP2D6_1.002_CYP2D6_1.014	*1/*1	*1/*1	*1/*1	*1/*1																*1/*1	*1/*1	*1/*1
CYP2D6_1.002_CYP2D6_1.019	*1/*1	*1/*1	*1/*1	*1/*1																*1/*1	*1/*1	*1/*1
CYP2D6_1.002_CYP2D6_1.025	*1/*1	*1/*1	*1/*1	*1/*1																*1/*1	*1/*1	*1/*1
CYP2D6_1.002_CYP2D6_2.001	*1/*2	*1/*2	*1/*2	*1/*34																*1/*2	*1/*2	*1/*34
CYP2D6_1.002_CYP2D6_2.013	*1/*2	*1/*2	*1/*2	*1/*2																*1/*2	*1/*2	*1/*2
CYP2D6_1.002_CYP2D6_2.014	*1/*2	*1/*2	*1/*2	*1/*2																*1/*2	*1/*2	*1/*2
CYP2D6_1.002_CYP2D6_2.017	*1/*2	*1/*2	*1/*2	*1/*2																*1/*2	*1/*2	*1/*2
CYP2D6_1.002_CYP2D6_3.001	*1/*3	*1/*3	*1/*3	*1/*3																*1/*3	*1/*3	*1/*3
CYP2D6_1.002_CYP2D6_4.001	*1/*4	*1/*4	*1/*4	*10/*4																*1/*4	*1/*4	*10/*4
CYP2D6_1.002_CYP2D6_4.004	*1/*4	*1/*4	*1/*4	*39/*4																*1/*4	*1/*4	*39/*4
CYP2D6_1.002_CYP2D6_4.012	*1/*4	*1/*4	*1/*4	*1/*4																*1/*4	*1/*4	*1/*4
CYP2D6_1.002_CYP2D6_4.014	*1/*4	*1/*4	*1/*4	*1/*4																*1/*4	*1/*4	*1/*4
CYP2D6_1.002_CYP2D6_4.021	*1/*4	*1/*4	*1/*4	*1/*4																*1/*4	*1/*4	*1/*4
CYP2D6_1.002_CYP2D6_4.026	*1/*4	*1/*4	*1/*4	*1/*4																*1/*4	*1/*4	*1/*4
CYP2D6_1.002_CYP2D6_6.005	*1/*6	*1/*6	*1/*6	*1/*6																*1/*6	*1/*6	*1/*6
CYP2D6_1.002_CYP2D6_6.006	*1/*6	*1/*6	*1/*6	*1/*6																*1/*6	*1/*6	*1/*6
CYP2D6_1.002_CYP2D6_7.001	*1/*7	*1/*7	*1/*7	*1/*7																*1/*7	*1/*7	*1/*7
CYP2D6_1.002_CYP2D6_9.001	*1/*9	*1/*9	*1/*9	*1/*9																*1/*9	*1/*9	*1/*9
CYP2D6_1.002_CYP2D6_9.002	*1/*9	*1/*9	*1/*9	*1/*9																*1/*9	*1/*9	*1/*9
CYP2D6_1.002_CYP2D6_10.002	*1/*10	*1/*10	*1/*10	*1/*10																*1/*10	*1/*10	*1/*10
CYP2D6_1.002_CYP2D6_10.004	*1/*10	*1/*10	*1/*10	*1/*10																*1/*10	*1/*10	*1/*10
CYP2D6_1.002_CYP2D6_11.001	*1/*11	*1/*11	*1/*11	*1/*11																*1/*11	*1/*11	*1/*11
CYP2D6_1.002_CYP2D6_12.002	*1/*12	*1/*12	*1/*12	*1/*12																*1/*12	*1/*12	*1/*12
CYP2D6_1.002_CYP2D6_14.001	*1/*14	*1/*14	*1/*14	*14/*34																*1/*14	*1/*14	*14/*34
CYP2D6_1.002_CYP2D6_15.001	*1/*15	*1/*15	*1/*15	*1/*15																*1/*15	*1/*15	*1/*15
CYP2D6_1.002_CYP2D6_15.002	*1/*15	*1/*15	*1/*15	*1/*15																*1/*15	*1/*15	*1/*15
CYP2D6_1.002_CYP2D6_17.001	*1/*17	*1/*17	*1/*17	*17/*39																*1/*17	*1/*17	*17/*39
CYP2D6_1.002_CYP2D6_17.002	*1/*17	*1/*17	*1/*17	*1/*17																*1/*17	*1/*17	*1/*17
CYP2D6_1.002_CYP2D6_17.003	*1/*17	*1/*17	*1/*17	*1/*17																*1/*17	*1/*17	*1/*17
CYP2D6_1.002_CYP2D6_21.002	*1/*21	*1/*21	*1/*21	*1/*21																*1/*21	*1/*21	*1/*21
CYP2D6_1.002_CYP2D6_22.001	*1/*22	*1/*22	*1/*22	*1/*1																*1/*22	*1/*22	*1/*1
CYP2D6_1.002_CYP2D6_28.001	*1/*28	*1/*28	*1/*28	*1/*34																*1/*28	*1/*28	*1/*34
CYP2D6_1.002_CYP2D6_28.002	*1/*28	*1/*28	*1/*28	*1/*28																*1/*28	*1/*28	*1/*28
CYP2D6_1.002_CYP2D6_29.001	*1/*29	*1/*29	*1/*29	*1/*2																*1/*29	*1/*29	*1/*2
CYP2D6_1.002_CYP2D6_109.001	*1/*109	*1/*109	*1/*109	*1/*9																*1/*109	*1/*109	*1/*9
CYP2D6_1.005_CYP2D6_1.005	*1/*1	*1/*1	*1/*1	*1/*1																*1/*1	*1/*1	*1/*1
CYP2D6_1.005_CYP2D6_1.007	*1/*1	*1/*1	*1/*1	*1/*1																*1/*1	*1/*1	*1/*1
CYP2D6_1.005_CYP2D6_1.008	*1/*1	*1/*1	*1/*1	*1/*1																*1/*1	*1/*1	*1/*1
CYP2D6_1.005_CYP2D6_1.014	*1/*1	*1/*1	*1/*1	*1/*1																*1/*1	*1/*1	*1/*1
CYP2D6_1.005_CYP2D6_1.019	*1/*1	*1/*1	*1/*1	*1/*1																*1/*1	*1/*1	*1/*1
CYP2D6_1.005_CYP2D6_1.025	*1/*1	*1/*1	*1/*1	*1/*1																*1/*1	*1/*1	*1/*1
CYP2D6_1.005_CYP2D6_2.001	*1/*2	*1/*2	*1/*2	*1/*2																*1/*2	*1/*2	*1/*2
CYP2D6_1.005_CYP2D6_2.013	*1/*2	*1/*2	*1/*2	*1/*2																*1/*2	*1/*2	*1/*2
CYP2D6_1.005_CYP2D6_2.014	*1/*2	*1/*2	*1/*2	*1/*2																*1/*2	*1/*2	*1/*2
CYP2D6_1.005_CYP2D6_2.017	*1/*2	*1/*2	*1/*2	*1/*2																*1/*2	*1/*2	*1/*2
CYP2D6_1.005_CYP2D6_3.001	*1/*3	*1/*3	*1/*3	*1/*3																*1/*3	*1/*3	*1/*3
CYP2D6_1.005_CYP2D6_4.001	*1/*4	*1/*4	*1/*4	*10/*4																*1/*4	*1/*4	*10/*4
CYP2D6_1.005_CYP2D6_4.004	*1/*4	*1/*4	*1/*4	*39/*4																*1/*4	*1/*4	*39/*4
CYP2D6_1.005_CYP2D6_4.012	*1/*4	*1/*4	*1/*4	*1/*4																*1/*4	*1/*4	*1/*4
CYP2D6_1.005_CYP2D6_4.014	*1/*4	*1/*4	*1/*4	*1/*4																*1/*4	*1/*4	*1/*4
CYP2D6_1.005_CYP2D6_4.021	*1/*4	*1/*4	*1/*4	*1/*4																*1/*4	*1/*4	*1/*4
CYP2D6_1.005_CYP2D6_4.026	*1/*4	*1/*4	*1/*4	*1/*4																*1/*4	*1/*4	*1/*4
CYP2D6_1.005_CYP2D6_6.005	*1/*6	*1/*6	*1/*6	*1/*6																*1/*6	*1/*6	*1/*6
CYP2D6_1.005_CYP2D6_6.006	*1/*6	*1/*6	*1/*6	*1/*6																*1/*6	*1/*6	*1/*6
CYP2D6_1.005_CYP2D6_7.001	*1/*7	*1/*7	*1/*7	*1/*7																*1/*7	*1/*7	*1/*7
CYP2D6_1.005_CYP2D6_9.001	*1/*9	*1/*9	*1/*9	*1/*9																*1/*9	*1/*9	*1/*9
CYP2D6_1.005_CYP2D6_9.002	*1/*9	*1/*9	*1/*9	*1/*9																*1/*9	*1/*9	*1/*9
CYP2D6_1.005_CYP2D6_10.002	*1/*10	*1/*10	*1/*10	*1/*10																*1/*10	*1/*10	*1/*10
CYP2D6_1.005_CYP2D6_10.004	*1/*10	*1/*10	*1/*10	*1/*10																*1/*10	*1/*10	*1/*10
CYP2D6_1.005_CYP2D6_11.001	*1/*11	*1/*11	*1/*11	*11/*34																*1/*11	*1/*11	*11/*34
CYP2D6_1.005_CYP2D6_12.002	*1/*12	*1/*12	*1/*12	*1/*12																*1/*12	*1/*12	*1/*12
CYP2D6_1.005_CYP2D6_14.001	*1/*14	*1/*14	*1/*14	*1/*14																*1/*14	*1/*14	*1/*14
CYP2D6_1.005_CYP2D6_15.001	*1/*15	*1/*15	*1/*15	*1/*15																*1/*15	*1/*15	*1/*15
CYP2D6_1.005_CYP2D6_15.002	*1/*15	*1/*15	*1/*15	*1/*15																*1/*15	*1/*15	*1/*15
CYP2D6_1.005_CYP2D6_17.001	*1/*17	*1/*17	*1/*17	*17/*2																*1/*17	*1/*17	*17/*2
CYP2D6_1.005_CYP2D6_17.002	*1/*17	*1/*17	*1/*17	*1/*17																*1/*17	*1/*17	*1/*17
CYP2D6_1.005_CYP2D6_17.003	*1/*17	*1/*17	*1/*17	*1/*17																*1/*17	*1/*17	*1/*17
CYP2D6_1.005_CYP2D6_21.002	*1/*21	*1/*21	*1/*21	*1/*21																*1/*21	*1/*21	*1/*21
CYP2D6_1.005_CYP2D6_22.001	*1/*22	*1/*22	*1/*22	*1/*1																*1/*22	*1/*22	*1/*1
CYP2D6_1.005_CYP2D6_28.001	*1/*28	*1/*28	*1/*28	*1/*2																*1/*28	*1/*28	*1/*2
CYP2D6_1.005_CYP2D6_28.002	*1/*28	*1/*28	*1/*28	*1/*28																*1/*28	*1/*28	*1/*28
CYP2D6_1.005_CYP2D6_29.001	*1/*29	*1/*29	*1/*29	*1/*29																*1/*29	*1/*29	*1/*29
CYP2D6_1.005_CYP2D6_109.001	*1/*109	*1/*109	*1/*109	*1/*9																*1/*109	*1/*109	*1/*9
CYP2D6_1.007_CYP2D6_1.007	*1/*1	*1/*1	*1/*1	*1/*1																*1/*1	*1/*1	*1/*1
CYP2D6_1.007_CYP2D6_1.008	*1/*1	*1/*1	*1/*1	*1/*1																*1/*1	*1/*1	*1/*1
CYP2D6_1.007_CYP2D6_1.014	*1/*1	*1/*1	*1/*1	*1/*1																*1/*1	*1/*1	*1/*1
CYP2D6_1.007_CYP2D6_1.019	*1/*1	*1/*1	*1/*1	*1/*1																*1/*1	*1/*1	*1/*1
CYP2D6_1.007_CYP2D6_1.025	*1/*1	*1/*1	*1/*1	*1/*1																*1/*1	*1/*1	*1/*1
CYP2D6_1.007_CYP2D6_2.001	*1/*2	*1/*2	*1/*2	*1/*2																*1/*2	*1/*2	*1/*2
CYP2D6_1.007_CYP2D6_2.013	*1/*2	*1/*2	*1/*2	*1/*2																*1/*2	*1/*2	*1/*2
CYP2D6_1.007_CYP2D6_2.014	*1/*2	*1/*2	*34/*39	*1/*2																*1/*2	*34/*39	*1/*2
CYP2D6_1.007_CYP2D6_2.017	*1/*2	*1/*2	*1/*2	*1/*2																*1/*2	*1/*2	*1/*2
CYP2D6_1.007_CYP2D6_3.001	*1/*3	*1/*3	*1/*3	*1/*3																*1/*3	*1/*3	*1/*3
CYP2D6_1.007_CYP2D6_4.001	*1/*4	*1/*4	*1/*4	*10/*4																*1/*4	*1/*4	*10/*4
CYP2D6_1.007_CYP2D6_4.004	*1/*4	*10/*4	*1/*4	*10/*4																*10/*4	*1/*4	*10/*4
CYP2D6_1.007_CYP2D6_4.012	*1/*4	*1/*4	*1/*4	*1/*4																*1/*4	*1/*4	*1/*4
CYP2D6_1.007_CYP2D6_4.014	*1/*4	*1/*4	*1/*4	*1/*4																*1/*4	*1/*4	*1/*4
CYP2D6_1.007_CYP2D6_4.021	*1/*4	*1/*4	*1/*4	*1/*4																*1/*4	*1/*4	*1/*4
CYP2D6_1.007_CYP2D6_4.026	*1/*4	*1/*4	*1/*4	*1/*4																*1/*4	*1/*4	*1/*4
CYP2D6_1.007_CYP2D6_6.005	*1/*6	*1/*6	*1/*6	*1/*6																*1/*6	*1/*6	*1/*6
CYP2D6_1.007_CYP2D6_6.006	*1/*6	*1/*6	*1/*6	*1/*6																*1/*6	*1/*6	*1/*6
CYP2D6_1.007_CYP2D6_7.001	*1/*7	*1/*7	*1/*7	*1/*7																*1/*7	*1/*7	*1/*7
CYP2D6_1.007_CYP2D6_9.001	*1/*9	*1/*9	*1/*9	*1/*9																*1/*9	*1/*9	*1/*9
CYP2D6_1.007_CYP2D6_9.002	*1/*9	*1/*9	*1/*9	*1/*9																*1/*9	*1/*9	*1/*9
CYP2D6_1.007_CYP2D6_10.002	*1/*10	*1/*10	*1/*10	*1/*10																*1/*10	*1/*10	*1/*10
CYP2D6_1.007_CYP2D6_10.004	*1/*10	*1/*10	*1/*10	*1/*10																*1/*10	*1/*10	*1/*10
CYP2D6_1.007_CYP2D6_11.001	*1/*11	*1/*11	*34/*39	*11/*34																*1/*11	*34/*39	*11/*34
CYP2D6_1.007_CYP2D6_12.002	*1/*12	*1/*12	*1/*12	*1/*12																*1/*12	*1/*12	*1/*12
CYP2D6_1.007_CYP2D6_14.001	*1/*14	*1/*14	*1/*14	*14/*2																*1/*14	*1/*14	*14/*2
CYP2D6_1.007_CYP2D6_15.001	*1/*15	*1/*15	*1/*15	*1/*15																*1/*15	*1/*15	*1/*15
CYP2D6_1.007_CYP2D6_15.002	*1/*15	*1/*15	*1/*15	*1/*15																*1/*15	*1/*15	*1/*15
CYP2D6_1.007_CYP2D6_17.001	*1/*17	*1/*17	*1/*17	*17/*2																*1/*17	*1/*17	*17/*2
CYP2D6_1.007_CYP2D6_17.002	*1/*17	*1/*17	*1/*17	*1/*17																*1/*17	*1/*17	*1/*17
CYP2D6_1.007_CYP2D6_17.003	*1/*17	*1/*17	*1/*17	*17/*2																*1/*17	*1/*17	*17/*2
CYP2D6_1.007_CYP2D6_21.002	*1/*21	*1/*21	*1/*21	*1/*21																*1/*21	*1/*21	*1/*21
CYP2D6_1.007_CYP2D6_22.001	*1/*22	*1/*22	*1/*22	*1/*1																*1/*22	*1/*22	*1/*1
CYP2D6_1.007_CYP2D6_28.001	*1/*28	*1/*28	*1/*28	*1/*2																*1/*28	*1/*28	*1/*2
CYP2D6_1.007_CYP2D6_28.002	*1/*28	*1/*28	*1/*28	*1/*28																*1/*28	*1/*28	*1/*28
CYP2D6_1.007_CYP2D6_29.001	*1/*29	*1/*29	*1/*29	*1/*29																*1/*29	*1/*29	*1/*29
CYP2D6_1.007_CYP2D6_109.001	*1/*109	*1/*109	*1/*109	*1/*9																*1/*109	*1/*109	*1/*9
CYP2D6_1.008_CYP2D6_1.008	*1/*1	*1/*1	*1/*1	*1/*1																*1/*1	*1/*1	*1/*1
CYP2D6_1.008_CYP2D6_1.014	*1/*1	*1/*1	*1/*1	*1/*1																*1/*1	*1/*1	*1/*1
CYP2D6_1.008_CYP2D6_1.019	*1/*1	*1/*1	*1/*1	*1/*1																*1/*1	*1/*1	*1/*1
CYP2D6_1.008_CYP2D6_1.025	*1/*1	*1/*1	*1/*1	*1/*1																*1/*1	*1/*1	*1/*1
CYP2D6_1.008_CYP2D6_2.001	*1/*2	*1/*2	*1/*2	*1/*2																*1/*2	*1/*2	*1/*2
CYP2D6_1.008_CYP2D6_2.013	*1/*2	*1/*2	*1/*2	*1/*2																*1/*2	*1/*2	*1/*2
CYP2D6_1.008_CYP2D6_2.014	*1/*2	*1/*2	*34/*39	*1/*2																*1/*2	*34/*39	*1/*2
CYP2D6_1.008_CYP2D6_2.017	*1/*2	*1/*2	*1/*2	*1/*2																*1/*2	*1/*2	*1/*2
CYP2D6_1.008_CYP2D6_3.001	*1/*3	*1/*3	*1/*3	*1/*3																*1/*3	*1/*3	*1/*3
CYP2D6_1.008_CYP2D6_4.001	*1/*4	*1/*4	*1/*4	*10/*4																*1/*4	*1/*4	*10/*4
CYP2D6_1.008_CYP2D6_4.004	*1/*4	*1/*4	*1/*4	*39/*4																*1/*4	*1/*4	*39/*4
CYP2D6_1.008_CYP2D6_4.012	*1/*4	*1/*4	*1/*4	*1/*4																*1/*4	*1/*4	*1/*4
CYP2D6_1.008_CYP2D6_4.014	*1/*4	*1/*4	*1/*4	*1/*4																*1/*4	*1/*4	*1/*4
CYP2D6_1.008_CYP2D6_4.021	*1/*4	*1/*4	*1/*4	*1/*4																*1/*4	*1/*4	*1/*4
CYP2D6_1.008_CYP2D6_4.026	*1/*4	*1/*4	*1/*4	*1/*4																*1/*4	*1/*4	*1/*4
CYP2D6_1.008_CYP2D6_6.005	*1/*6	*1/*6	*1/*6	*1/*6																*1/*6	*1/*6	*1/*6
CYP2D6_1.008_CYP2D6_6.006	*1/*6	*1/*6	*1/*6	*1/*6																*1/*6	*1/*6	*1/*6
CYP2D6_1.008_CYP2D6_7.001	*1/*7	*1/*7	*1/*7	*1/*7																*1/*7	*1/*7	*1/*7
CYP2D6_1.008_CYP2D6_9.001	*1/*9	*1/*9	*1/*9	*1/*9																*1/*9	*1/*9	*1/*9
CYP2D6_1.008_CYP2D6_9.002	*1/*9	*1/*9	*1/*9	*1/*9																*1/*9	*1/*9	*1/*9
CYP2D6_1.008_CYP2D6_10.002	*1/*10	*1/*10	*1/*10	*1/*10																*1/*10	*1/*10	*1/*10
CYP2D6_1.008_CYP2D6_10.004	*1/*10	*1/*10	*1/*10	*1/*10																*1/*10	*1/*10	*1/*10
CYP2D6_1.008_CYP2D6_11.001	*1/*11	*1/*11	*34/*39	*11/*34																*1/*11	*34/*39	*11/*34
CYP2D6_1.008_CYP2D6_12.002	*1/*12	*1/*12	*1/*12	*1/*12																*1/*12	*1/*12	*1/*12
CYP2D6_1.008_CYP2D6_14.001	*1/*14	*1/*14	*1/*14	*14/*2																*1/*14	*1/*14	*14/*2
CYP2D6_1.008_CYP2D6_15.001	*1/*15	*1/*15	*1/*15	*1/*15																*1/*15	*1/*15	*1/*15
CYP2D6_1.008_CYP2D6_15.002	*1/*15	*1/*15	*1/*15	*1/*15																*1/*15	*1/*15	*1/*15
CYP2D6_1.008_CYP2D6_17.001	*1/*17	*1/*17	*1/*17	*17/*34																*1/*17	*1/*17	*17/*34
CYP2D6_1.008_CYP2D6_17.002	*1/*17	*1/*17	*1/*17	*1/*17																*1/*17	*1/*17	*1/*17
CYP2D6_1.008_CYP2D6_17.003	*1/*17	*1/*17	*1/*17	*1/*17																*1/*17	*1/*17	*1/*17
CYP2D6_1.008_CYP2D6_21.002	*1/*21	*1/*21	*1/*21	*1/*21																*1/*21	*1/*21	*1/*21
CYP2D6_1.008_CYP2D6_22.001	*1/*22	*1/*22	*1/*22	*1/*1																*1/*22	*1/*22	*1/*1
CYP2D6_1.008_CYP2D6_28.001	*1/*28	*1/*28	*1/*28	*1/*2																*1/*28	*1/*28	*1/*2
CYP2D6_1.008_CYP2D6_28.002	*1/*28	*1/*28	*1/*28	*1/*2																*1/*28	*1/*28	*1/*2
CYP2D6_1.008_CYP2D6_29.001	*1/*29	*1/*29	*1/*29	*34/*39																*1/*29	*1/*29	*34/*39
CYP2D6_1.008_CYP2D6_109.001	*1/*109	*1/*109	*1/*109	*1/*9																*1/*109	*1/*109	*1/*9
CYP2D6_1.014_CYP2D6_1.014	*1/*1	*1/*1	*1/*1	*1/*1																*1/*1	*1/*1	*1/*1
CYP2D6_1.014_CYP2D6_1.019	*1/*1	*1/*1	*1/*1	*1/*1																*1/*1	*1/*1	*1/*1
CYP2D6_1.014_CYP2D6_1.025	*1/*1	*1/*1	*1/*1	*1/*1																*1/*1	*1/*1	*1/*1
CYP2D6_1.014_CYP2D6_2.001	*1/*2	*1/*2	*1/*2	*1/*2																*1/*2	*1/*2	*1/*2
CYP2D6_1.014_CYP2D6_2.013	*1/*2	*1/*2	*1/*2	*1/*2																*1/*2	*1/*2	*1/*2
CYP2D6_1.014_CYP2D6_2.014	*1/*2	*1/*2	*34/*39	*1/*2																*1/*2	*34/*39	*1/*2
CYP2D6_1.014_CYP2D6_2.017	*1/*2	*1/*2	*1/*2	*1/*2																*1/*2	*1/*2	*1/*2
CYP2D6_1.014_CYP2D6_3.001	*1/*3	*1/*3	*1/*3	*1/*3																*1/*3	*1/*3	*1/*3
CYP2D6_1.014_CYP2D6_4.001	*1/*4	*1/*4	*1/*4	*1/*4																*1/*4	*1/*4	*1/*4
CYP2D6_1.014_CYP2D6_4.004	*1/*4	*1/*4	*1/*4	*1/*4																*1/*4	*1/*4	*1/*4
CYP2D6_1.014_CYP2D6_4.012	*1/*4	*1/*4	*1/*4	*1/*4																*1/*4	*1/*4	*1/*4
CYP2D6_1.014_CYP2D6_4.014	*1/*4	*1/*4	*1/*4	*1/*4																*1/*4	*1/*4	*1/*4
CYP2D6_1.014_CYP2D6_4.021	*1/*4	*1/*4	*1/*4	*1/*4																*1/*4	*1/*4	*1/*4
CYP2D6_1.014_CYP2D6_4.026	*1/*4	*1/*4	*1/*4	*1/*4																*1/*4	*1/*4	*1/*4
CYP2D6_1.014_CYP2D6_6.005	*1/*6	*1/*6	*1/*6	*1/*6																*1/*6	*1/*6	*1/*6
CYP2D6_1.014_CYP2D6_6.006	*1/*6	*1/*6	*1/*6	*1/*6																*1/*6	*1/*6	*1/*6
CYP2D6_1.014_CYP2D6_7.001	*1/*7	*1/*7	*1/*7	*1/*7																*1/*7	*1/*7	*1/*7
CYP2D6_1.014_CYP2D6_9.001	*1/*9	*1/*9	*1/*9	*1/*9																*1/*9	*1/*9	*1/*9
CYP2D6_1.014_CYP2D6_9.002	*1/*9	*1/*9	*1/*9	*1/*9																*1/*9	*1/*9	*1/*9
CYP2D6_1.014_CYP2D6_10.002	*1/*10	*1/*10	*1/*10	*1/*10																*1/*10	*1/*10	*1/*10
CYP2D6_1.014_CYP2D6_10.004	*1/*10	*1/*10	*1/*10	*1/*10																*1/*10	*1/*10	*1/*10
CYP2D6_1.014_CYP2D6_11.001	*1/*11	*1/*11	*34/*39	*11/*34																*1/*11	*34/*39	*11/*34
CYP2D6_1.014_CYP2D6_12.002	*1/*12	*1/*12	*1/*12	*1/*12																*1/*12	*1/*12	*1/*12
CYP2D6_1.014_CYP2D6_14.001	*1/*14	*1/*14	*1/*14	*1/*14																*1/*14	*1/*14	*1/*14
CYP2D6_1.014_CYP2D6_15.001	*1/*15	*1/*15	*1/*15	*1/*15																*1/*15	*1/*15	*1/*15
CYP2D6_1.014_CYP2D6_15.002	*1/*15	*1/*15	*1/*15	*1/*15																*1/*15	*1/*15	*1/*15
CYP2D6_1.014_CYP2D6_17.001	*1/*17	*1/*17	*1/*17	*17/*39																*1/*17	*1/*17	*17/*39
CYP2D6_1.014_CYP2D6_17.002	*1/*17	*1/*17	*1/*17	*1/*17																*1/*17	*1/*17	*1/*17
CYP2D6_1.014_CYP2D6_17.003	*1/*17	*1/*17	*1/*17	*17/*2																*1/*17	*1/*17	*17/*2
CYP2D6_1.014_CYP2D6_21.002	*1/*21	*1/*21	*1/*21	*1/*21																*1/*21	*1/*21	*1/*21
CYP2D6_1.014_CYP2D6_22.001	*1/*22	*1/*22	*1/*22	*1/*1																*1/*22	*1/*22	*1/*1
CYP2D6_1.014_CYP2D6_28.001	*1/*28	*1/*28	*1/*28	*1/*2																*1/*28	*1/*28	*1/*2
CYP2D6_1.014_CYP2D6_28.002	*1/*28	*1/*28	*1/*28	*1/*2																*1/*28	*1/*28	*1/*2
CYP2D6_1.014_CYP2D6_29.001	*1/*29	*1/*29	*1/*29	*1/*29																*1/*29	*1/*29	*1/*29
CYP2D6_1.014_CYP2D6_109.001	*1/*109	*1/*109	*1/*109	*1/*9																*1/*109	*1/*109	*1/*9
CYP2D6_1.019_CYP2D6_1.019	*1/*1	*1/*1	*1/*1	*1/*1																*1/*1	*1/*1	*1/*1
CYP2D6_1.019_CYP2D6_1.025	*1/*1	*1/*1	*1/*1	*1/*1																*1/*1	*1/*1	*1/*1
CYP2D6_1.019_CYP2D6_2.001	*1/*2	*1/*2	*1/*2	*1/*2																*1/*2	*1/*2	*1/*2
CYP2D6_1.019_CYP2D6_2.013	*1/*2	*1/*2	*1/*2	*1/*2																*1/*2	*1/*2	*1/*2
CYP2D6_1.019_CYP2D6_2.014	*1/*2	*1/*2	*34/*39	*1/*2																*1/*2	*34/*39	*1/*2
CYP2D6_1.019_CYP2D6_2.017	*1/*2	*1/*2	*1/*2	*1/*2																*1/*2	*1/*2	*1/*2
CYP2D6_1.019_CYP2D6_3.001	*1/*3	*1/*3	*1/*3	*1/*3																*1/*3	*1/*3	*1/*3
CYP2D6_1.019_CYP2D6_4.001	*1/*4	*1/*4	*1/*4	*1/*4																*1/*4	*1/*4	*1/*4
CYP2D6_1.019_CYP2D6_4.004	*1/*4	*1/*4	*1/*4	*10/*4																*1/*4	*1/*4	*10/*4
CYP2D6_1.019_CYP2D6_4.012	*1/*4	*1/*4	*1/*4	*1/*4																*1/*4	*1/*4	*1/*4
CYP2D6_1.019_CYP2D6_4.014	*1/*4	*1/*4	*1/*4	*1/*4																*1/*4	*1/*4	*1/*4
CYP2D6_1.019_CYP2D6_4.021	*1/*4	*1/*4	*1/*4	*1/*4																*1/*4	*1/*4	*1/*4
CYP2D6_1.019_CYP2D6_4.026	*1/*4	*1/*4	*1/*4	*1/*4																*1/*4	*1/*4	*1/*4
CYP2D6_1.019_CYP2D6_6.005	*1/*6	*1/*6	*1/*6	*1/*6																*1/*6	*1/*6	*1/*6
CYP2D6_1.019_CYP2D6_6.006	*1/*6	*1/*6	*1/*6	*1/*6																*1/*6	*1/*6	*1/*6
CYP2D6_1.019_CYP2D6_7.001	*1/*7	*1/*7	*1/*7	*1/*7																*1/*7	*1/*7	*1/*7
CYP2D6_1.019_CYP2D6_9.001	*1/*9	*1/*9	*1/*9	*1/*9																*1/*9	*1/*9	*1/*9
CYP2D6_1.019_CYP2D6_9.002	*1/*9	*1/*9	*1/*9	*1/*9																*1/*9	*1/*9	*1/*9
CYP2D6_1.019_CYP2D6_10.002	*1/*10	*1/*10	*1/*10	*1/*10																*1/*10	*1/*10	*1/*10
CYP2D6_1.019_CYP2D6_10.004	*1/*10	*1/*10	*1/*10	*1/*10																*1/*10	*1/*10	*1/*10
CYP2D6_1.019_CYP2D6_11.001	*1/*11	*1/*11	*34/*39	*1/*11																*1/*11	*34/*39	*1/*11
CYP2D6_1.019_CYP2D6_12.002	*1/*12	*1/*12	*1/*12	*1/*12																*1/*12	*1/*12	*1/*12
CYP2D6_1.019_CYP2D6_14.001	*1/*14	*1/*14	*1/*14	*14/*2																*1/*14	*1/*14	*14/*2
CYP2D6_1.019_CYP2D6_15.001	*1/*15	*1/*15	*1/*15	*1/*15																*1/*15	*1/*15	*1/*15
CYP2D6_1.019_CYP2D6_15.002	*1/*15	*1/*15	*1/*15	*1/*15																*1/*15	*1/*15	*1/*15
CYP2D6_1.019_CYP2D6_17.001	*1/*17	*1/*17	*1/*17	*17/*2																*1/*17	*1/*17	*17/*2
CYP2D6_1.019_CYP2D6_17.002	*1/*17	*1/*17	*1/*17	*1/*17																*1/*17	*1/*17	*1/*17
CYP2D6_1.019_CYP2D6_17.003	*1/*17	*1/*17	*1/*17	*1/*17																*1/*17	*1/*17	*1/*17
CYP2D6_1.019_CYP2D6_21.002	*1/*21	*1/*21	*1/*21	*1/*21																*1/*21	*1/*21	*1/*21
CYP2D6_1.019_CYP2D6_22.001	*1/*22	*1/*22	*1/*22	*1/*1																*1/*22	*1/*22	*1/*1
CYP2D6_1.019_CYP2D6_28.001	*1/*28	*1/*28	*1/*28	*1/*2																*1/*28	*1/*28	*1/*2
CYP2D6_1.019_CYP2D6_28.002	*1/*28	*1/*28	*1/*28	*1/*28																*1/*28	*1/*28	*1/*28
CYP2D6_1.019_CYP2D6_29.001	*1/*29	*1/*29	*1/*29	*1/*29																*1/*29	*1/*29	*1/*29
CYP2D6_1.019_CYP2D6_109.001	*1/*109	*1/*109	*1/*109	*1/*9																*1/*109	*1/*109	*1/*9
CYP2D6_1.025_CYP2D6_1.025	*1/*1	*1/*1	*1/*1	*1/*1																*1/*1	*1/*1	*1/*1
CYP2D6_1.025_CYP2D6_2.001	*1/*2	*1/*2	*1/*2	*1/*2																*1/*2	*1/*2	*1/*2
CYP2D6_1.025_CYP2D6_2.013	*1/*2	*1/*2	*1/*2	*1/*2																*1/*2	*1/*2	*1/*2
CYP2D6_1.025_CYP2D6_2.014	*1/*2	*1/*2	*34/*39	*1/*2																*1/*2	*34/*39	*1/*2
CYP2D6_1.025_CYP2D6_2.017	*1/*2	*1/*2	*1/*2	*1/*2																*1/*2	*1/*2	*1/*2
CYP2D6_1.025_CYP2D6_3.001	*1/*3	*1/*3	*1/*3	*1/*3																*1/*3	*1/*3	*1/*3
CYP2D6_1.025_CYP2D6_4.001	*1/*4	*1/*4	*1/*4	*10/*4																*1/*4	*1/*4	*10/*4
CYP2D6_1.025_CYP2D6_4.004	*1/*4	*1/*4	*1/*4	*1/*4																*1/*4	*1/*4	*1/*4
CYP2D6_1.025_CYP2D6_4.012	*1/*4	*1/*4	*1/*4	*1/*4																*1/*4	*1/*4	*1/*4
CYP2D6_1.025_CYP2D6_4.014	*1/*4	*1/*4	*1/*4	*1/*4																*1/*4	*1/*4	*1/*4
CYP2D6_1.025_CYP2D6_4.021	*1/*4	*1/*4	*1/*4	*1/*4																*1/*4	*1/*4	*1/*4
CYP2D6_1.025_CYP2D6_4.026	*1/*4	*1/*4	*1/*4	*1/*4																*1/*4	*1/*4	*1/*4
CYP2D6_1.025_CYP2D6_6.005	*1/*6	*1/*6	*1/*6	*1/*6																*1/*6	*1/*6	*1/*6
CYP2D6_1.025_CYP2D6_6.006	*1/*6	*1/*6	*1/*6	*1/*6																*1/*6	*1/*6	*1/*6
CYP2D6_1.025_CYP2D6_7.001	*1/*7	*1/*7	*1/*7	*1/*7																*1/*7	*1/*7	*1/*7
CYP2D6_1.025_CYP2D6_9.001	*1/*9	*1/*9	*1/*9	*1/*9																*1/*9	*1/*9	*1/*9
CYP2D6_1.025_CYP2D6_9.002	*1/*9	*1/*9	*1/*9	*1/*9																*1/*9	*1/*9	*1/*9
CYP2D6_1.025_CYP2D6_10.002	*1/*10	*1/*10	*1/*10	*1/*10																*1/*10	*1/*10	*1/*10
CYP2D6_1.025_CYP2D6_10.004	*1/*10	*1/*10	*1/*10	*1/*10																*1/*10	*1/*10	*1/*10
CYP2D6_1.025_CYP2D6_11.001	*1/*11	*1/*11	*1/*11	*1/*11																*1/*11	*1/*11	*1/*11
CYP2D6_1.025_CYP2D6_12.002	*1/*12	*1/*12	*1/*12	*1/*12																*1/*12	*1/*12	*1/*12
CYP2D6_1.025_CYP2D6_14.001	*1/*14	*1/*14	*1/*14	*14/*2																*1/*14	*1/*14	*14/*2
CYP2D6_1.025_CYP2D6_15.001	*1/*15	*1/*15	*1/*15	*1/*15																*1/*15	*1/*15	*1/*15
CYP2D6_1.025_CYP2D6_15.002	*1/*15	*1/*15	*1/*15	*1/*15																*1/*15	*1/*15	*1/*15
CYP2D6_1.025_CYP2D6_17.001	*1/*17	*1/*17	*1/*17	*17/*2																*1/*17	*1/*17	*17/*2
CYP2D6_1.025_CYP2D6_17.002	*1/*17	*1/*17	*1/*17	*1/*17																*1/*17	*1/*17	*1/*17
CYP2D6_1.025_CYP2D6_17.003	*1/*17	*1/*17	*1/*17	*1/*17																*1/*17	*1/*17	*1/*17
CYP2D6_1.025_CYP2D6_21.002	*1/*21	*1/*21	*1/*21	*1/*21																*1/*21	*1/*21	*1/*21
CYP2D6_1.025_CYP2D6_22.001	*1/*22	*1/*22	*1/*22	*1/*1																*1/*22	*1/*22	*1/*1
CYP2D6_1.025_CYP2D6_28.001	*1/*28	*1/*28	*1/*28	*1/*2																*1/*28	*1/*28	*1/*2
CYP2D6_1.025_CYP2D6_28.002	*1/*28	*1/*28	*1/*28	*1/*28																*1/*28	*1/*28	*1/*28
CYP2D6_1.025_CYP2D6_29.001	*1/*29	*1/*29	*1/*29	*1/*29																*1/*29	*1/*29	*1/*29
CYP2D6_1.025_CYP2D6_109.001	*1/*109	*1/*109	*1/*109	*1/*9																*1/*109	*1/*109	*1/*9
CYP2D6_2.001_CYP2D6_2.001	*2/*2	*2/*2	*2/*2	*2/*2																*2/*2	*2/*2	*2/*2
CYP2D6_2.001_CYP2D6_2.013	*2/*2	*2/*2	*2/*2	*2/*2																*2/*2	*2/*2	*2/*2
CYP2D6_2.001_CYP2D6_2.014	*2/*2	*2/*2	*2/*2	*2/*2																*2/*2	*2/*2	*2/*2
CYP2D6_2.001_CYP2D6_2.017	*2/*2	*2/*2	*2/*2	*2/*2																*2/*2	*2/*2	*2/*2
CYP2D6_2.001_CYP2D6_3.001	*2/*3	*2/*3	*2/*3	*1/*3																*2/*3	*2/*3	*1/*3
CYP2D6_2.001_CYP2D6_4.001	*2/*4	*2/*4	*2/*4	*10/*4																*2/*4	*2/*4	*10/*4
CYP2D6_2.001_CYP2D6_4.004	*2/*4	*2/*4	*2/*4	*10/*4																*2/*4	*2/*4	*10/*4
CYP2D6_2.001_CYP2D6_4.012	*2/*4	*2/*4	*2/*4	*2/*4																*2/*4	*2/*4	*2/*4
CYP2D6_2.001_CYP2D6_4.014	*2/*4	*2/*4	*2/*4	*2/*4																*2/*4	*2/*4	*2/*4
CYP2D6_2.001_CYP2D6_4.021	*2/*4	*2/*4	*2/*4	*2/*4																*2/*4	*2/*4	*2/*4
CYP2D6_2.001_CYP2D6_4.026	*2/*4	*2/*4	*2/*4	*2/*4																*2/*4	*2/*4	*2/*4
CYP2D6_2.001_CYP2D6_6.005	*2/*6	*2/*6	*2/*6	*39/*6																*2/*6	*2/*6	*39/*6
CYP2D6_2.001_CYP2D6_6.006	*2/*6	*2/*6	*2/*6	*39/*6																*2/*6	*2/*6	*39/*6
CYP2D6_2.001_CYP2D6_7.001	*2/*7	*2/*7	*2/*7	*1/*7																*2/*7	*2/*7	*1/*7
CYP2D6_2.001_CYP2D6_9.001	*2/*9	*2/*9	*2/*9	*1/*9																*2/*9	*2/*9	*1/*9
CYP2D6_2.001_CYP2D6_9.002	*2/*9	*2/*9	*2/*9	*1/*9																*2/*9	*2/*9	*1/*9
CYP2D6_2.001_CYP2D6_10.002	*10/*2	*10/*2	*10/*2	*10/*2																*10/*2	*10/*2	*10/*2
CYP2D6_2.001_CYP2D6_10.004	*10/*2	*10/*2	*10/*2	*10/*39																*10/*2	*10/*2	*10/*39
CYP2D6_2.001_CYP2D6_11.001	*11/*2	*11/*2	*11/*2	*11/*2																*11/*2	*11/*2	*11/*2
CYP2D6_2.001_CYP2D6_12.002	*12/*2	*12/*2	*12/*2	*12/*2																*12/*2	*12/*2	*12/*2
CYP2D6_2.001_CYP2D6_14.001	*14/*2	*14/*2	*14/*2	*14/*2																*14/*2	*14/*2	*14/*2
CYP2D6_2.001_CYP2D6_15.001	*15/*2	*15/*2	*15/*2	*15/*2																*15/*2	*15/*2	*15/*2
CYP2D6_2.001_CYP2D6_15.002	*15/*2	*15/*2	*15/*2	*15/*2																*15/*2	*15/*2	*15/*2
CYP2D6_2.001_CYP2D6_17.001	*17/*2	*17/*2	*17/*2	*17/*2																*17/*2	*17/*2	*17/*2
CYP2D6_2.001_CYP2D6_17.002	*17/*2	*17/*2	*17/*2	*17/*2																*17/*2	*17/*2	*17/*2
CYP2D6_2.001_CYP2D6_17.003	*17/*2	*17/*2	*17/*2	*17/*2																*17/*2	*17/*2	*17/*2
CYP2D6_2.001_CYP2D6_21.002	*2/*21	*2/*21	*2/*21	*2/*21																*2/*21	*2/*21	*2/*21
CYP2D6_2.001_CYP2D6_22.001	*2/*22	*2/*22	*2/*22	*1/*2																*2/*22	*2/*22	*1/*2
CYP2D6_2.001_CYP2D6_28.001	*2/*28	*2/*28	*2/*28	*2/*28																*2/*28	*2/*28	*2/*28
CYP2D6_2.001_CYP2D6_28.002	*2/*28	*2/*28	*2/*28	*2/*28																*2/*28	*2/*28	*2/*28
CYP2D6_2.001_CYP2D6_29.001	*2/*29	*2/*29	*2/*29	*2/*29																*2/*29	*2/*29	*2/*29
CYP2D6_2.001_CYP2D6_109.001	*109/*2	*109/*2	*109/*2	*1/*9																*109/*2	*109/*2	*1/*9
CYP2D6_2.013_CYP2D6_2.013	*2/*2	*2/*2	*2/*2	*2/*2																*2/*2	*2/*2	*2/*2
CYP2D6_2.013_CYP2D6_2.014	*2/*2	*2/*2	*2/*2	*2/*2																*2/*2	*2/*2	*2/*2
CYP2D6_2.013_CYP2D6_2.017	*2/*2	*2/*2	*2/*2	*2/*2																*2/*2	*2/*2	*2/*2
CYP2D6_2.013_CYP2D6_3.001	*2/*3	*2/*3	*2/*3	*2/*3																*2/*3	*2/*3	*2/*3
CYP2D6_2.013_CYP2D6_4.001	*2/*4	*2/*4	*2/*4	*10/*4																*2/*4	*2/*4	*10/*4
CYP2D6_2.013_CYP2D6_4.004	*2/*4	*2/*4	*2/*4	*2/*4																*2/*4	*2/*4	*2/*4
CYP2D6_2.013_CYP2D6_4.012	*2/*4	*2/*4	*2/*4	*1/*4																*2/*4	*2/*4	*1/*4
CYP2D6_2.013_CYP2D6_4.014	*2/*4	*2/*4	*2/*4	*39/*4																*2/*4	*2/*4	*39/*4
CYP2D6_2.013_CYP2D6_4.021	*2/*4	*2/*4	*2/*4	*39/*4																*2/*4	*2/*4	*39/*4
CYP2D6_2.013_CYP2D6_4.026	*2/*4	*2/*4	*2/*4	*39/*4																*2/*4	*2/*4	*39/*4
CYP2D6_2.013_CYP2D6_6.005	*2/*6	*2/*6	*2/*6	*2/*6																*2/*6	*2/*6	*2/*6
CYP2D6_2.013_CYP2D6_6.006	*2/*6	*2/*6	*2/*6	*2/*6																*2/*6	*2/*6	*2/*6
CYP2D6_2.013_CYP2D6_7.001	*2/*7	*2/*7	*2/*7	*1/*7																*2/*7	*2/*7	*1/*7
CYP2D6_2.013_CYP2D6_9.001	*2/*9	*2/*9	*2/*9	*1/*9																*2/*9	*2/*9	*1/*9
CYP2D6_2.013_CYP2D6_9.002	*2/*9	*2/*9	*2/*9	*1/*9																*2/*9	*2/*9	*1/*9
CYP2D6_2.013_CYP2D6_10.002	*10/*2	*10/*2	*10/*2	*10/*39																*10/*2	*10/*2	*10/*39
CYP2D6_2.013_CYP2D6_10.004	*10/*2	*10/*2	*10/*2	*10/*2																*10/*2	*10/*2	*10/*2
CYP2D6_2.013_CYP2D6_11.001	*11/*2	*11/*2	*11/*2	*11/*2																*11/*2	*11/*2	*11/*2
CYP2D6_2.013_CYP2D6_12.002	*12/*2	*12/*2	*12/*2	*12/*2																*12/*2	*12/*2	*12/*2
CYP2D6_2.013_CYP2D6_14.001	*14/*2	*14/*2	*14/*2	*14/*2																*14/*2	*14/*2	*14/*2
CYP2D6_2.013_CYP2D6_15.001	*15/*2	*15/*2	*15/*2	*15/*2																*15/*2	*15/*2	*15/*2
CYP2D6_2.013_CYP2D6_15.002	*15/*2	*15/*2	*15/*2	*1/*15																*15/*2	*15/*2	*1/*15
CYP2D6_2.013_CYP2D6_17.001	*17/*2	*17/*2	*17/*2	*17/*2																*17/*2	*17/*2	*17/*2
CYP2D6_2.013_CYP2D6_17.002	*17/*2	*17/*2	*17/*2	*17/*2																*17/*2	*17/*2	*17/*2
CYP2D6_2.013_CYP2D6_17.003	*17/*2	*17/*2	*17/*2	*17/*2																*17/*2	*17/*2	*17/*2
CYP2D6_2.013_CYP2D6_21.002	*2/*21	*2/*21	*2/*21	*2/*21																*2/*21	*2/*21	*2/*21
CYP2D6_2.013_CYP2D6_22.001	*2/*22	*2/*22	*2/*22	*1/*2																*2/*22	*2/*22	*1/*2
CYP2D6_2.013_CYP2D6_28.001	*2/*28	*2/*28	*2/*28	*2/*2																*2/*28	*2/*28	*2/*2
CYP2D6_2.013_CYP2D6_28.002	*2/*28	*2/*28	*2/*28	*2/*28																*2/*28	*2/*28	*2/*28
CYP2D6_2.013_CYP2D6_29.001	*2/*29	*2/*29	*2/*29	*2/*29																*2/*29	*2/*29	*2/*29
CYP2D6_2.013_CYP2D6_109.001	*109/*2	*109/*2	*109/*2	*1/*9																*109/*2	*109/*2	*1/*9
CYP2D6_2.014_CYP2D6_2.014	*2/*2	*2/*2	*2/*2	*2/*2																*2/*2	*2/*2	*2/*2
CYP2D6_2.014_CYP2D6_2.017	*2/*2	*2/*2	*2/*2	*2/*2																*2/*2	*2/*2	*2/*2
CYP2D6_2.014_CYP2D6_3.001	*2/*3	*2/*3	*2/*3	*2/*3																*2/*3	*2/*3	*2/*3
CYP2D6_2.014_CYP2D6_4.001	*2/*4	*2/*4	*2/*4	*2/*4																*2/*4	*2/*4	*2/*4
CYP2D6_2.014_CYP2D6_4.004	*2/*4	*2/*4	*2/*4	*2/*4																*2/*4	*2/*4	*2/*4
CYP2D6_2.014_CYP2D6_4.012	*2/*4	*2/*4	*2/*4	*34/*4																*2/*4	*2/*4	*34/*4
CYP2D6_2.014_CYP2D6_4.014	*2/*4	*2/*4	*2/*4	*2/*4																*2/*4	*2/*4	*2/*4
CYP2D6_2.014_CYP2D6_4.021	*2/*4	*2/*4	*2/*4	*2/*4																*2/*4	*2/*4	*2/*4
CYP2D6_2.014_CYP2D6_4.026	*2/*4	*2/*4	*2/*4	*2/*4																*2/*4	*2/*4	*2/*4
CYP2D6_2.014_CYP2D6_6.005	*2/*6	*2/*6	*2/*6	*2/*6																*2/*6	*2/*6	*2/*6
CYP2D6_2.014_CYP2D6_6.006	*2/*6	*2/*6	*2/*6	*2/*6																*2/*6	*2/*6	*2/*6
CYP2D6_2.014_CYP2D6_7.001	*2/*7	*2/*7	*2/*7	*2/*7																*2/*7	*2/*7	*2/*7
CYP2D6_2.014_CYP2D6_9.001	*2/*9	*2/*9	*2/*9	*2/*9																*2/*9	*2/*9	*2/*9
CYP2D6_2.014_CYP2D6_9.002	*2/*9	*2/*9	*2/*9	*2/*9																*2/*9	*2/*9	*2/*9
CYP2D6_2.014_CYP2D6_10.002	*10/*2	*10/*2	*10/*2	*10/*2																*10/*2	*10/*2	*10/*2
CYP2D6_2.014_CYP2D6_10.004	*10/*2	*10/*2	*10/*2	*10/*2																*10/*2	*10/*2	*10/*2
CYP2D6_2.014_CYP2D6_11.001	*11/*2	*11/*2	*11/*2	*11/*2																*11/*2	*11/*2	*11/*2
CYP2D6_2.014_CYP2D6_12.002	*12/*2	*12/*2	*12/*45	*12/*2																*12/*2	*12/*45	*12/*2
CYP2D6_2.014_CYP2D6_14.001	*14/*2	*14/*2	*14/*2	*14/*2																*14/*2	*14/*2	*14/*2
CYP2D6_2.014_CYP2D6_15.001	*15/*2	*15/*2	*15/*2	*1/*15																*15/*2	*15/*2	*1/*15
CYP2D6_2.014_CYP2D6_15.002	*15/*2	*15/*2	*15/*2	*15/*2																*15/*2	*15/*2	*15/*2
CYP2D6_2.014_CYP2D6_17.001	*17/*2	*17/*2	*17/*2	*17/*2																*17/*2	*17/*2	*17/*2
CYP2D6_2.014_CYP2D6_17.002	*17/*2	*17/*2	*17/*2	*17/*2																*17/*2	*17/*2	*17/*2
CYP2D6_2.014_CYP2D6_17.003	*17/*2	*17/*2	*17/*2	*17/*2																*17/*2	*17/*2	*17/*2
CYP2D6_2.014_CYP2D6_21.002	*2/*21	*2/*21	*2/*21	*2/*21																*2/*21	*2/*21	*2/*21
CYP2D6_2.014_CYP2D6_22.001	*2/*22	*2/*22	*2/*22	*1/*2																*2/*22	*2/*22	*1/*2
CYP2D6_2.014_CYP2D6_28.001	*2/*28	*2/*28	*2/*28	*2/*2																*2/*28	*2/*28	*2/*2
CYP2D6_2.014_CYP2D6_28.002	*2/*28	*2/*28	*2/*28	*2/*28																*2/*28	*2/*28	*2/*28
CYP2D6_2.014_CYP2D6_29.001	*2/*29	*2/*29	*2/*29	*2/*29																*2/*29	*2/*29	*2/*29
CYP2D6_2.014_CYP2D6_109.001	*109/*2	*109/*2	*109/*2	*2/*9																*109/*2	*109/*2	*2/*9
CYP2D6_2.017_CYP2D6_2.017	*2/*2	*2/*2	*2/*2	*2/*2																*2/*2	*2/*2	*2/*2
CYP2D6_2.017_CYP2D6_3.001	*2/*3	*2/*3	*2/*3	*2/*3																*2/*3	*2/*3	*2/*3
CYP2D6_2.017_CYP2D6_4.001	*2/*4	*2/*4	*2/*4	*2/*4																*2/*4	*2/*4	*2/*4
CYP2D6_2.017_CYP2D6_4.004	*2/*4	*2/*4	*2/*4	*10/*4																*2/*4	*2/*4	*10/*4
CYP2D6_2.017_CYP2D6_4.012	*2/*4	*2/*4	*2/*4	*2/*4																*2/*4	*2/*4	*2/*4
CYP2D6_2.017_CYP2D6_4.014	*2/*4	*2/*4	*2/*4	*2/*4																*2/*4	*2/*4	*2/*4
CYP2D6_2.017_CYP2D6_4.021	*2/*4	*2/*4	*2/*4	*2/*4																*2/*4	*2/*4	*2/*4
CYP2D6_2.017_CYP2D6_4.026	*2/*4	*2/*4	*2/*4	*2/*4																*2/*4	*2/*4	*2/*4
CYP2D6_2.017_CYP2D6_6.005	*2/*6	*2/*6	*2/*6	*2/*6																*2/*6	*2/*6	*2/*6
CYP2D6_2.017_CYP2D6_6.006	*2/*6	*2/*6	*2/*6	*2/*6																*2/*6	*2/*6	*2/*6
CYP2D6_2.017_CYP2D6_7.001	*2/*7	*2/*7	*2/*7	*2/*7																*2/*7	*2/*7	*2/*7
CYP2D6_2.017_CYP2D6_9.001	*2/*9	*2/*9	*2/*9	*2/*9																*2/*9	*2/*9	*2/*9
CYP2D6_2.017_CYP2D6_9.002	*2/*9	*2/*9	*2/*9	*2/*9																*2/*9	*2/*9	*2/*9
CYP2D6_2.017_CYP2D6_10.002	*10/*2	*10/*2	*10/*2	*10/*2																*10/*2	*10/*2	*10/*2
CYP2D6_2.017_CYP2D6_10.004	*10/*2	*10/*2	*10/*2	*10/*39																*10/*2	*10/*2	*10/*39
CYP2D6_2.017_CYP2D6_11.001	*11/*2	*11/*2	*2/*2	*11/*2																*11/*2	*2/*2	*11/*2
CYP2D6_2.017_CYP2D6_12.002	*12/*2	*12/*2	*12/*2	*12/*2																*12/*2	*12/*2	*12/*2
CYP2D6_2.017_CYP2D6_14.001	*14/*2	*14/*2	*14/*2	*14/*2																*14/*2	*14/*2	*14/*2
CYP2D6_2.017_CYP2D6_15.001	*15/*2	*15/*2	*15/*2	*15/*2																*15/*2	*15/*2	*15/*2
CYP2D6_2.017_CYP2D6_15.002	*15/*2	*15/*2	*15/*2	*1/*15																*15/*2	*15/*2	*1/*15
CYP2D6_2.017_CYP2D6_17.001	*17/*2	*17/*2	*17/*2	*17/*2																*17/*2	*17/*2	*17/*2
CYP2D6_2.017_CYP2D6_17.002	*17/*2	*17/*2	*17/*2	*17/*2																*17/*2	*17/*2	*17/*2
CYP2D6_2.017_CYP2D6_17.003	*17/*2	*17/*2	*17/*2	*17/*2																*17/*2	*17/*2	*17/*2
CYP2D6_2.017_CYP2D6_21.002	*2/*21	*2/*21	*2/*21	*2/*21																*2/*21	*2/*21	*2/*21
CYP2D6_2.017_CYP2D6_22.001	*2/*22	*2/*22	*2/*22	*1/*2																*2/*22	*2/*22	*1/*2
CYP2D6_2.017_CYP2D6_28.001	*2/*28	*2/*28	*2/*28	*2/*28																*2/*28	*2/*28	*2/*28
CYP2D6_2.017_CYP2D6_28.002	*2/*28	*2/*28	*2/*28	*2/*28																*2/*28	*2/*28	*2/*28
CYP2D6_2.017_CYP2D6_29.001	*2/*29	*2/*29 or *39/*29	*2/*29	*2/*29																*2/*29#	*2/*29	*2/*29
CYP2D6_2.017_CYP2D6_109.001	*109/*2	*109/*2	*109/*2	*1/*9																*109/*2	*109/*2	*1/*9
CYP2D6_3.001_CYP2D6_3.001	*3/*3	*3/*3	*3/*3	*3/*3																*3/*3	*3/*3	*3/*3
CYP2D6_3.001_CYP2D6_4.001	*3/*4	*3/*4	*3/*4	*10/*3																*3/*4	*3/*4	*10/*3
CYP2D6_3.001_CYP2D6_4.004	*3/*4	*3/*4	*3/*4	*10/*3																*3/*4	*3/*4	*10/*3
CYP2D6_3.001_CYP2D6_4.012	*3/*4	*3/*4	*3/*4	*3/*4																*3/*4	*3/*4	*3/*4
CYP2D6_3.001_CYP2D6_4.014	*3/*4	*3/*4	*3/*4	*3/*4																*3/*4	*3/*4	*3/*4
CYP2D6_3.001_CYP2D6_4.021	*3/*4	*3/*4	*3/*4	*3/*4																*3/*4	*3/*4	*3/*4
CYP2D6_3.001_CYP2D6_4.026	*3/*4	*3/*4	*3/*4	*3/*4																*3/*4	*3/*4	*3/*4
CYP2D6_3.001_CYP2D6_6.005	*3/*6	*3/*6	*3/*6	*3/*6																*3/*6	*3/*6	*3/*6
CYP2D6_3.001_CYP2D6_6.006	*3/*6	*3/*6	*3/*6	*3/*6																*3/*6	*3/*6	*3/*6
CYP2D6_3.001_CYP2D6_7.001	*3/*7	*3/*7	*3/*7	*3/*7																*3/*7	*3/*7	*3/*7
CYP2D6_3.001_CYP2D6_9.001	*3/*9	*3/*9	*3/*9	*3/*9																*3/*9	*3/*9	*3/*9
CYP2D6_3.001_CYP2D6_9.002	*3/*9	*3/*9	*3/*9	*3/*9																*3/*9	*3/*9	*3/*9
CYP2D6_3.001_CYP2D6_10.002	*10/*3	*10/*3	*10/*3	*3/*39																*10/*3	*10/*3	*3/*39
CYP2D6_3.001_CYP2D6_10.004	*10/*3	*10/*3	*10/*3	*10/*3																*10/*3	*10/*3	*10/*3
CYP2D6_3.001_CYP2D6_11.001	*11/*3	*11/*3	*11/*3	*11/*3																*11/*3	*11/*3	*11/*3
CYP2D6_3.001_CYP2D6_12.002	*12/*3	*12/*3	*12/*3	*12/*3																*12/*3	*12/*3	*12/*3
CYP2D6_3.001_CYP2D6_14.001	*14/*3	*14/*3	*14/*3	*14/*3																*14/*3	*14/*3	*14/*3
CYP2D6_3.001_CYP2D6_15.001	*15/*3	*15/*3	*15/*3	*15/*3																*15/*3	*15/*3	*15/*3
CYP2D6_3.001_CYP2D6_15.002	*15/*3	*15/*3	*15/*3	*15/*3																*15/*3	*15/*3	*15/*3
CYP2D6_3.001_CYP2D6_17.001	*17/*3	*17/*3	*17/*3	*17/*3																*17/*3	*17/*3	*17/*3
CYP2D6_3.001_CYP2D6_17.002	*17/*3	*17/*3	*17/*3	*17/*3																*17/*3	*17/*3	*17/*3
CYP2D6_3.001_CYP2D6_17.003	*17/*3	*17/*3	*17/*3	*17/*3																*17/*3	*17/*3	*17/*3
CYP2D6_3.001_CYP2D6_21.002	*21/*3	*21/*3	*21/*3	*1/*3																*21/*3	*21/*3	*1/*3
CYP2D6_3.001_CYP2D6_22.001	*22/*3	*22/*3	*22/*3	*1/*3																*22/*3	*22/*3	*1/*3
CYP2D6_3.001_CYP2D6_28.001	*28/*3	*28/*3	*28/*3	*1/*3																*28/*3	*28/*3	*1/*3
CYP2D6_3.001_CYP2D6_28.002	*28/*3	*28/*3	*28/*3	*28/*3																*28/*3	*28/*3	*28/*3
CYP2D6_3.001_CYP2D6_29.001	*29/*3	*29/*3	*29/*3	*1/*3																*29/*3	*29/*3	*1/*3
CYP2D6_3.001_CYP2D6_109.001	*109/*3	*109/*3	*109/*3	*1/*3																*109/*3	*109/*3	*1/*3
CYP2D6_4.001_CYP2D6_4.001	*4/*4	*4/*4	*4/*4	*4/*4																*4/*4	*4/*4	*4/*4
CYP2D6_4.001_CYP2D6_4.004	*4/*4	*4/*4	*4/*4	*4/*4																*4/*4	*4/*4	*4/*4
CYP2D6_4.001_CYP2D6_4.012	*4/*4	*4/*4	*4/*4	*4/*4																*4/*4	*4/*4	*4/*4
CYP2D6_4.001_CYP2D6_4.014	*4/*4	*4/*4	*4/*4	*4/*4																*4/*4	*4/*4	*4/*4
CYP2D6_4.001_CYP2D6_4.021	*4/*4	*4/*4	*4/*4	*4/*4																*4/*4	*4/*4	*4/*4
CYP2D6_4.001_CYP2D6_4.026	*4/*4	*4/*4	*4/*4	*4/*4																*4/*4	*4/*4	*4/*4
CYP2D6_4.001_CYP2D6_6.005	*4/*6	*4/*6	*4/*6	*4/*6																*4/*6	*4/*6	*4/*6
CYP2D6_4.001_CYP2D6_6.006	*4/*6	*4/*6	*4/*6	*4/*6																*4/*6	*4/*6	*4/*6
CYP2D6_4.001_CYP2D6_7.001	*4/*7	*4/*7	*4/*7	*4/*7																*4/*7	*4/*7	*4/*7
CYP2D6_4.001_CYP2D6_9.001	*4/*9	*4/*9	*4/*9	*10/*4																*4/*9	*4/*9	*10/*4
CYP2D6_4.001_CYP2D6_9.002	*4/*9	*4/*9	*4/*9	*10/*4																*4/*9	*4/*9	*10/*4
CYP2D6_4.001_CYP2D6_10.002	*10/*4	*10/*4	*10/*4	*10/*4																*10/*4	*10/*4	*10/*4
CYP2D6_4.001_CYP2D6_10.004	*10/*4	*10/*4	*10/*4	*10/*4																*10/*4	*10/*4	*10/*4
CYP2D6_4.001_CYP2D6_11.001	*11/*4	*11/*4	*2/*4	*11/*4																*11/*4	*2/*4	*11/*4
CYP2D6_4.001_CYP2D6_12.002	*12/*4	*12/*4	*12/*4	*12/*4																*12/*4	*12/*4	*12/*4
CYP2D6_4.001_CYP2D6_14.001	*14/*4	*14/*4	*14/*4	*114/*4																*14/*4	*14/*4	*114/*4
CYP2D6_4.001_CYP2D6_15.001	*15/*4	*15/*4	*15/*4	*15/*4																*15/*4	*15/*4	*15/*4
CYP2D6_4.001_CYP2D6_15.002	*15/*4	*15/*4	*15/*4	*10/*4																*15/*4	*15/*4	*10/*4
CYP2D6_4.001_CYP2D6_17.001	*17/*4	*17/*4	*17/*4	*2/*4																*17/*4	*17/*4	*2/*4
CYP2D6_4.001_CYP2D6_17.002	*17/*4	*17/*4	*17/*4	*10/*4																*17/*4	*17/*4	*10/*4
CYP2D6_4.001_CYP2D6_17.003	*17/*4	*17/*4	*17/*4	*10/*4																*17/*4	*17/*4	*10/*4
CYP2D6_4.001_CYP2D6_21.002	*21/*4	*21/*4	*21/*4	*10/*4																*21/*4	*21/*4	*10/*4
CYP2D6_4.001_CYP2D6_22.001	*22/*4	*22/*4	*22/*4	*10/*4																*22/*4	*22/*4	*10/*4
CYP2D6_4.001_CYP2D6_28.001	*28/*4	*28/*4	*28/*4	*2/*4																*28/*4	*28/*4	*2/*4
CYP2D6_4.001_CYP2D6_28.002	*28/*4	*28/*4	*28/*4	*2/*4																*28/*4	*28/*4	*2/*4
CYP2D6_4.001_CYP2D6_29.001	*29/*4	*29/*4	*29/*4	*10/*4																*29/*4	*29/*4	*10/*4
CYP2D6_4.001_CYP2D6_109.001	*109/*4	*109/*4	*109/*4	*4/*9																*109/*4	*109/*4	*4/*9
CYP2D6_4.004_CYP2D6_4.004	*4/*4	*4/*4	*4/*4	*4/*4																*4/*4	*4/*4	*4/*4
CYP2D6_4.004_CYP2D6_4.012	*4/*4	*4/*4	*4/*4	*4/*4																*4/*4	*4/*4	*4/*4
CYP2D6_4.004_CYP2D6_4.014	*4/*4	*4/*4	*4/*4	*4/*4																*4/*4	*4/*4	*4/*4
CYP2D6_4.004_CYP2D6_4.021	*4/*4	*4/*4	*4/*4	*4/*4																*4/*4	*4/*4	*4/*4
CYP2D6_4.004_CYP2D6_4.026	*4/*4	*4/*4	*4/*4	*4/*4																*4/*4	*4/*4	*4/*4
CYP2D6_4.004_CYP2D6_6.005	*4/*6	*4/*6	*4/*6	*4/*6																*4/*6	*4/*6	*4/*6
CYP2D6_4.004_CYP2D6_6.006	*4/*6	*4/*6	*4/*6	*4/*6																*4/*6	*4/*6	*4/*6
CYP2D6_4.004_CYP2D6_7.001	*4/*7	*4/*7	*4/*7	*10/*4																*4/*7	*4/*7	*10/*4
CYP2D6_4.004_CYP2D6_9.001	*4/*9	*4/*9	*4/*9	*4/*9																*4/*9	*4/*9	*4/*9
CYP2D6_4.004_CYP2D6_9.002	*4/*9	*4/*9	*4/*9	*4/*9																*4/*9	*4/*9	*4/*9
CYP2D6_4.004_CYP2D6_10.002	*10/*4	*10/*4	*10/*4	*10/*4																*10/*4	*10/*4	*10/*4
CYP2D6_4.004_CYP2D6_10.004	*10/*4	*10/*4	*10/*4	*10/*4																*10/*4	*10/*4	*10/*4
CYP2D6_4.004_CYP2D6_11.001	*11/*4	*2/*4 or *4/*11	*2/*4	*11/*4																*2/*4#	*2/*4	*11/*4
CYP2D6_4.004_CYP2D6_12.002	*12/*4	*12/*4	*12/*4	*39/*4																*12/*4	*12/*4	*39/*4
CYP2D6_4.004_CYP2D6_14.001	*14/*4	*14/*4	*14/*4	*14/*4																*14/*4	*14/*4	*14/*4
CYP2D6_4.004_CYP2D6_15.001	*15/*4	*15/*4	*15/*4	*1/*4																*15/*4	*15/*4	*1/*4
CYP2D6_4.004_CYP2D6_15.002	*15/*4	*15/*4	*15/*4	*15/*4																*15/*4	*15/*4	*15/*4
CYP2D6_4.004_CYP2D6_17.001	*17/*4	*2/*4 or *4/*17	*17/*4	*10/*4																*2/*4#	*17/*4	*10/*4
CYP2D6_4.004_CYP2D6_17.002	*17/*4	*17/*4	*17/*4	*17/*4																*17/*4	*17/*4	*17/*4
CYP2D6_4.004_CYP2D6_17.003	*17/*4	*17/*4	*17/*4	*10/*4																*17/*4	*17/*4	*10/*4
CYP2D6_4.004_CYP2D6_21.002	*21/*4	*21/*4	*21/*4	*10/*4																*21/*4	*21/*4	*10/*4
CYP2D6_4.004_CYP2D6_22.001	*22/*4	*22/*4	*22/*4	*39/*4																*22/*4	*22/*4	*39/*4
CYP2D6_4.004_CYP2D6_28.001	*28/*4	*28/*4	*28/*4	*10/*4																*28/*4	*28/*4	*10/*4
CYP2D6_4.004_CYP2D6_28.002	*28/*4	*28/*4	*28/*4	*10/*4																*28/*4	*28/*4	*10/*4
CYP2D6_4.004_CYP2D6_29.001	*29/*4	*29/*4	*29/*4	*39/*4																*29/*4	*29/*4	*39/*4
CYP2D6_4.004_CYP2D6_109.001	*109/*4	*109/*4	*109/*4	*4/*9																*109/*4	*109/*4	*4/*9
CYP2D6_4.012_CYP2D6_4.012	*4/*4	*4/*4	*4/*4	*4/*4																*4/*4	*4/*4	*4/*4
CYP2D6_4.012_CYP2D6_4.014	*4/*4	*4/*4	*4/*4	*4/*4																*4/*4	*4/*4	*4/*4
CYP2D6_4.012_CYP2D6_4.021	*4/*4	*4/*4	*4/*4	*4/*4																*4/*4	*4/*4	*4/*4
CYP2D6_4.012_CYP2D6_4.026	*4/*4	*4/*4	*4/*4	*4/*4																*4/*4	*4/*4	*4/*4
CYP2D6_4.012_CYP2D6_6.005	*4/*6	*4/*6	*4/*6	*4/*6																*4/*6	*4/*6	*4/*6
CYP2D6_4.012_CYP2D6_6.006	*4/*6	*4/*6	*4/*6	*4/*6																*4/*6	*4/*6	*4/*6
CYP2D6_4.012_CYP2D6_7.001	*4/*7	*4/*7	*4/*7	*4/*7																*4/*7	*4/*7	*4/*7
CYP2D6_4.012_CYP2D6_9.001	*4/*9	*4/*9	*4/*9	*4/*9																*4/*9	*4/*9	*4/*9
CYP2D6_4.012_CYP2D6_9.002	*4/*9	*4/*9	*4/*9	*4/*9																*4/*9	*4/*9	*4/*9
CYP2D6_4.012_CYP2D6_10.002	*10/*4	*10/*4	*10/*4	*10/*4																*10/*4	*10/*4	*10/*4
CYP2D6_4.012_CYP2D6_10.004	*10/*4	*10/*4	*10/*4	*10/*4																*10/*4	*10/*4	*10/*4
CYP2D6_4.012_CYP2D6_11.001	*11/*4	*11/*4	*2/*4	*11/*4																*11/*4	*2/*4	*11/*4
CYP2D6_4.012_CYP2D6_12.002	*12/*4	*12/*4	*12/*4	*12/*4																*12/*4	*12/*4	*12/*4
CYP2D6_4.012_CYP2D6_14.001	*14/*4	*14/*4	*14/*4	*34/*4																*14/*4	*14/*4	*34/*4
CYP2D6_4.012_CYP2D6_15.001	*15/*4	*15/*4	*15/*4	*15/*4																*15/*4	*15/*4	*15/*4
CYP2D6_4.012_CYP2D6_15.002	*15/*4	*15/*4	*15/*4	*1/*4																*15/*4	*15/*4	*1/*4
CYP2D6_4.012_CYP2D6_17.001	*17/*4	*17/*4	*17/*4	*1/*4																*17/*4	*17/*4	*1/*4
CYP2D6_4.012_CYP2D6_17.002	*17/*4	*17/*4	*17/*4	*17/*4																*17/*4	*17/*4	*17/*4
CYP2D6_4.012_CYP2D6_17.003	*17/*4	*17/*4	*17/*4	*1/*4																*17/*4	*17/*4	*1/*4
CYP2D6_4.012_CYP2D6_21.002	*21/*4	*21/*4	*21/*4	*21/*4																*21/*4	*21/*4	*21/*4
CYP2D6_4.012_CYP2D6_22.001	*22/*4	*22/*4	*22/*4	*1/*4																*22/*4	*22/*4	*1/*4
CYP2D6_4.012_CYP2D6_28.001	*28/*4	*28/*4	*28/*4	*1/*4																*28/*4	*28/*4	*1/*4
CYP2D6_4.012_CYP2D6_28.002	*28/*4	*28/*4	*28/*4	*2/*4																*28/*4	*28/*4	*2/*4
CYP2D6_4.012_CYP2D6_29.001	*29/*4	*29/*4	*29/*4	*34/*4																*29/*4	*29/*4	*34/*4
CYP2D6_4.012_CYP2D6_109.001	*109/*4	*109/*4	*109/*4	*4/*9																*109/*4	*109/*4	*4/*9
CYP2D6_4.014_CYP2D6_4.014	*4/*4	*4/*4	*4/*4	*4/*4																*4/*4	*4/*4	*4/*4
CYP2D6_4.014_CYP2D6_4.021	*4/*4	*4/*4	*4/*4	*4/*4																*4/*4	*4/*4	*4/*4
CYP2D6_4.014_CYP2D6_4.026	*4/*4	*4/*4	*4/*4	*4/*4																*4/*4	*4/*4	*4/*4
CYP2D6_4.014_CYP2D6_6.005	*4/*6	*4/*6	*4/*6	*4/*6																*4/*6	*4/*6	*4/*6
CYP2D6_4.014_CYP2D6_6.006	*4/*6	*4/*6	*4/*6	*4/*6																*4/*6	*4/*6	*4/*6
CYP2D6_4.014_CYP2D6_7.001	*4/*7	*4/*7	*4/*7	*4/*7																*4/*7	*4/*7	*4/*7
CYP2D6_4.014_CYP2D6_9.001	*4/*9	*4/*9	*4/*9	*4/*9																*4/*9	*4/*9	*4/*9
CYP2D6_4.014_CYP2D6_9.002	*4/*9	*4/*9	*4/*9	*4/*9																*4/*9	*4/*9	*4/*9
CYP2D6_4.014_CYP2D6_10.002	*10/*4	*10/*4	*10/*4	*10/*4																*10/*4	*10/*4	*10/*4
CYP2D6_4.014_CYP2D6_10.004	*10/*4	*10/*4	*10/*4	*10/*4																*10/*4	*10/*4	*10/*4
CYP2D6_4.014_CYP2D6_11.001	*11/*4	*11/*4	*2/*4	*39/*4																*11/*4	*2/*4	*39/*4
CYP2D6_4.014_CYP2D6_12.002	*12/*4	*12/*4	*12/*4	*1/*4																*12/*4	*12/*4	*1/*4
CYP2D6_4.014_CYP2D6_14.001	*14/*4	*14/*4	*14/*4	*114/*4																*14/*4	*14/*4	*114/*4
CYP2D6_4.014_CYP2D6_15.001	*15/*4	*15/*4	*15/*4	*15/*4																*15/*4	*15/*4	*15/*4
CYP2D6_4.014_CYP2D6_15.002	*15/*4	*15/*4	*15/*4	*15/*4																*15/*4	*15/*4	*15/*4
CYP2D6_4.014_CYP2D6_17.001	*17/*4	*17/*4	*17/*4	*39/*4																*17/*4	*17/*4	*39/*4
CYP2D6_4.014_CYP2D6_17.002	*17/*4	*17/*4	*17/*4	*17/*4																*17/*4	*17/*4	*17/*4
CYP2D6_4.014_CYP2D6_17.003	*17/*4	*17/*4	*17/*4	*17/*4																*17/*4	*17/*4	*17/*4
CYP2D6_4.014_CYP2D6_21.002	*21/*4	*21/*4	*21/*4	*21/*4																*21/*4	*21/*4	*21/*4
CYP2D6_4.014_CYP2D6_22.001	*22/*4	*22/*4	*22/*4	*1/*4																*22/*4	*22/*4	*1/*4
CYP2D6_4.014_CYP2D6_28.001	*28/*4	*28/*4	*28/*4	*2/*4																*28/*4	*28/*4	*2/*4
CYP2D6_4.014_CYP2D6_28.002	*28/*4	*28/*4	*28/*4	*28/*4																*28/*4	*28/*4	*28/*4
CYP2D6_4.014_CYP2D6_29.001	*29/*4	*29/*4	*29/*4	*29/*4																*29/*4	*29/*4	*29/*4
CYP2D6_4.014_CYP2D6_109.001	*109/*4	*109/*4	*109/*4	*4/*9																*109/*4	*109/*4	*4/*9
CYP2D6_4.021_CYP2D6_4.021	*4/*4	*4/*4	*4/*4	*4/*4																*4/*4	*4/*4	*4/*4
CYP2D6_4.021_CYP2D6_4.026	*4/*4	*4/*4	*4/*4	*4/*4																*4/*4	*4/*4	*4/*4
CYP2D6_4.021_CYP2D6_6.005	*4/*6	*4/*6	*4/*6	*4/*6																*4/*6	*4/*6	*4/*6
CYP2D6_4.021_CYP2D6_6.006	*4/*6	*4/*6	*4/*6	*4/*6																*4/*6	*4/*6	*4/*6
CYP2D6_4.021_CYP2D6_7.001	*4/*7	*4/*7	*4/*7	*4/*7																*4/*7	*4/*7	*4/*7
CYP2D6_4.021_CYP2D6_9.001	*4/*9	*4/*9	*4/*9	*4/*9																*4/*9	*4/*9	*4/*9
CYP2D6_4.021_CYP2D6_9.002	*4/*9	*4/*9	*4/*9	*4/*9																*4/*9	*4/*9	*4/*9
CYP2D6_4.021_CYP2D6_10.002	*10/*4	*10/*4	*10/*4	*10/*4																*10/*4	*10/*4	*10/*4
CYP2D6_4.021_CYP2D6_10.004	*10/*4	*10/*4	*10/*4	*10/*4																*10/*4	*10/*4	*10/*4
CYP2D6_4.021_CYP2D6_11.001	*11/*4	*11/*4	*2/*4	*2/*4																*11/*4	*2/*4	*2/*4
CYP2D6_4.021_CYP2D6_12.002	*12/*4	*12/*4	*12/*4	*12/*4																*12/*4	*12/*4	*12/*4
CYP2D6_4.021_CYP2D6_14.001	*14/*4	*14/*4	*14-like/*74	*114/*39																*14/*4	*14-like/*74	*114/*39
CYP2D6_4.021_CYP2D6_15.001	*15/*4	*15/*4	*15/*4	*15/*4																*15/*4	*15/*4	*15/*4
CYP2D6_4.021_CYP2D6_15.002	*15/*4	*15/*4	*15/*4	*15/*4																*15/*4	*15/*4	*15/*4
CYP2D6_4.021_CYP2D6_17.001	*17/*4	*17/*4	*17/*4	*10/*4																*17/*4	*17/*4	*10/*4
CYP2D6_4.021_CYP2D6_17.002	*17/*4	*17/*4	*17/*4	*17/*4																*17/*4	*17/*4	*17/*4
CYP2D6_4.021_CYP2D6_17.003	*17/*4	*17/*4	*17/*4	*10/*4																*17/*4	*17/*4	*10/*4
CYP2D6_4.021_CYP2D6_21.002	*21/*4	*21/*4	*21/*4	*21/*4																*21/*4	*21/*4	*21/*4
CYP2D6_4.021_CYP2D6_22.001	*22/*4	*22/*4	*22/*4	*1/*4																*22/*4	*22/*4	*1/*4
CYP2D6_4.021_CYP2D6_28.001	*28/*4	*28/*4	*28/*4	*28/*4																*28/*4	*28/*4	*28/*4
CYP2D6_4.021_CYP2D6_28.002	*28/*4	*28/*4	*28/*4	*28/*4																*28/*4	*28/*4	*28/*4
CYP2D6_4.021_CYP2D6_29.001	*29/*4	*29/*4	*29/*4	*29/*4																*29/*4	*29/*4	*29/*4
CYP2D6_4.021_CYP2D6_109.001	*109/*4	*109/*4	*109/*4	*4/*9																*109/*4	*109/*4	*4/*9
CYP2D6_4.026_CYP2D6_4.026	*4/*4	*4/*4	*4/*4	*4/*4																*4/*4	*4/*4	*4/*4
CYP2D6_4.026_CYP2D6_6.005	*4/*6	*4/*6	*4/*6	*4/*6																*4/*6	*4/*6	*4/*6
CYP2D6_4.026_CYP2D6_6.006	*4/*6	*4/*6	*4/*6	*4/*6																*4/*6	*4/*6	*4/*6
CYP2D6_4.026_CYP2D6_7.001	*4/*7	*4/*7	*4/*7	*4/*7																*4/*7	*4/*7	*4/*7
CYP2D6_4.026_CYP2D6_9.001	*4/*9	*4/*9	*4/*9	*4/*9																*4/*9	*4/*9	*4/*9
CYP2D6_4.026_CYP2D6_9.002	*4/*9	*4/*9	*4/*9	*4/*9																*4/*9	*4/*9	*4/*9
CYP2D6_4.026_CYP2D6_10.002	*10/*4	*10/*4	*10/*4	*10/*4																*10/*4	*10/*4	*10/*4
CYP2D6_4.026_CYP2D6_10.004	*10/*4	*10/*4	*10/*4	*10/*4																*10/*4	*10/*4	*10/*4
CYP2D6_4.026_CYP2D6_11.001	*11/*4	*11/*4	*2/*4	*2/*4																*11/*4	*2/*4	*2/*4
CYP2D6_4.026_CYP2D6_12.002	*12/*4	*12/*4	*12/*4	*12/*4																*12/*4	*12/*4	*12/*4
CYP2D6_4.026_CYP2D6_14.001	*14/*4	*14/*4	*14-like/*74	*114/*39																*14/*4	*14-like/*74	*114/*39
CYP2D6_4.026_CYP2D6_15.001	*15/*4	*15/*4	*15/*4	*15/*4																*15/*4	*15/*4	*15/*4
CYP2D6_4.026_CYP2D6_15.002	*15/*4	*15/*4	*15/*4	*15/*4																*15/*4	*15/*4	*15/*4
CYP2D6_4.026_CYP2D6_17.001	*17/*4	*17/*4	*17/*4	*10/*4																*17/*4	*17/*4	*10/*4
CYP2D6_4.026_CYP2D6_17.002	*17/*4	*17/*4	*17/*4	*17/*4																*17/*4	*17/*4	*17/*4
CYP2D6_4.026_CYP2D6_17.003	*17/*4	*17/*4	*17/*4	*10/*4																*17/*4	*17/*4	*10/*4
CYP2D6_4.026_CYP2D6_21.002	*21/*4	*21/*4	*21/*4	*21/*4																*21/*4	*21/*4	*21/*4
CYP2D6_4.026_CYP2D6_22.001	*22/*4	*22/*4	*22/*4	*1/*4																*22/*4	*22/*4	*1/*4
CYP2D6_4.026_CYP2D6_28.001	*28/*4	*28/*4	*28/*4	*28/*4																*28/*4	*28/*4	*28/*4
CYP2D6_4.026_CYP2D6_28.002	*28/*4	*28/*4	*28/*4	*28/*4																*28/*4	*28/*4	*28/*4
CYP2D6_4.026_CYP2D6_29.001	*29/*4	*29/*4	*29/*4	*29/*4																*29/*4	*29/*4	*29/*4
CYP2D6_4.026_CYP2D6_109.001	*109/*4	*109/*4	*109/*4	*4/*9																*109/*4	*109/*4	*4/*9
CYP2D6_6.005_CYP2D6_6.005	*6/*6	*6/*6	*6/*6	*6/*6																*6/*6	*6/*6	*6/*6
CYP2D6_6.005_CYP2D6_6.006	*6/*6	*6/*6	*6/*6	*6/*6																*6/*6	*6/*6	*6/*6
CYP2D6_6.005_CYP2D6_7.001	*6/*7	*6/*7	*6/*7	*6/*7																*6/*7	*6/*7	*6/*7
CYP2D6_6.005_CYP2D6_9.001	*6/*9	*6/*9	*6/*9	*6/*9																*6/*9	*6/*9	*6/*9
CYP2D6_6.005_CYP2D6_9.002	*6/*9	*6/*9	*6/*9	*6/*9																*6/*9	*6/*9	*6/*9
CYP2D6_6.005_CYP2D6_10.002	*10/*6	*10/*6	*10/*6	*39/*6																*10/*6	*10/*6	*39/*6
CYP2D6_6.005_CYP2D6_10.004	*10/*6	*10/*6	*10/*6	*10/*6																*10/*6	*10/*6	*10/*6
CYP2D6_6.005_CYP2D6_11.001	*11/*6	*11/*6	*2/*6	*1/*6																*11/*6	*2/*6	*1/*6
CYP2D6_6.005_CYP2D6_12.002	*12/*6	*12/*6	*12/*6	*1/*6																*12/*6	*12/*6	*1/*6
CYP2D6_6.005_CYP2D6_14.001	*14/*6	*14/*6	*14/*6	*14/*6																*14/*6	*14/*6	*14/*6
CYP2D6_6.005_CYP2D6_15.001	*15/*6	*15/*6	*15/*6	*15/*6																*15/*6	*15/*6	*15/*6
CYP2D6_6.005_CYP2D6_15.002	*15/*6	*15/*6	*15/*6	*15/*6																*15/*6	*15/*6	*15/*6
CYP2D6_6.005_CYP2D6_17.001	*17/*6	*17/*6	*1-like/*17	*17/*6																*17/*6	*1-like/*17	*17/*6
CYP2D6_6.005_CYP2D6_17.002	*17/*6	*17/*6	*17/*6	*17/*6																*17/*6	*17/*6	*17/*6
CYP2D6_6.005_CYP2D6_17.003	*17/*6	*17/*6	*17/*6	*17/*6																*17/*6	*17/*6	*17/*6
CYP2D6_6.005_CYP2D6_21.002	*21/*6	*21/*6	*21/*6	*21/*6																*21/*6	*21/*6	*21/*6
CYP2D6_6.005_CYP2D6_22.001	*22/*6	*22/*6	*22/*6	*1/*6																*22/*6	*22/*6	*1/*6
CYP2D6_6.005_CYP2D6_28.001	*28/*6	*28/*6	*28/*6	*1/*6																*28/*6	*28/*6	*1/*6
CYP2D6_6.005_CYP2D6_28.002	*28/*6	*28/*6	*28/*6	*28/*6																*28/*6	*28/*6	*28/*6
CYP2D6_6.005_CYP2D6_29.001	*29/*6	*29/*6	*29/*6	*29/*6																*29/*6	*29/*6	*29/*6
CYP2D6_6.005_CYP2D6_109.001	*109/*6	*109/*6	*109/*6	*1/*6																*109/*6	*109/*6	*1/*6
CYP2D6_6.006_CYP2D6_6.006	*6/*6	*6/*6	*6/*6	*6/*6																*6/*6	*6/*6	*6/*6
CYP2D6_6.006_CYP2D6_7.001	*6/*7	*6/*7	*6/*7	*6/*7																*6/*7	*6/*7	*6/*7
CYP2D6_6.006_CYP2D6_9.001	*6/*9	*6/*9	*6/*9	*6/*9																*6/*9	*6/*9	*6/*9
CYP2D6_6.006_CYP2D6_9.002	*6/*9	*6/*9	*6/*9	*6/*9																*6/*9	*6/*9	*6/*9
CYP2D6_6.006_CYP2D6_10.002	*10/*6	*10/*6	*1-like/*10	*39/*6																*10/*6	*1-like/*10	*39/*6
CYP2D6_6.006_CYP2D6_10.004	*10/*6	*10/*6	*10/*6	*10/*6																*10/*6	*10/*6	*10/*6
CYP2D6_6.006_CYP2D6_11.001	*11/*6	*11/*6	*2/*6	*1/*6																*11/*6	*2/*6	*1/*6
CYP2D6_6.006_CYP2D6_12.002	*12/*6	*12/*6	*12/*6	*1/*6																*12/*6	*12/*6	*1/*6
CYP2D6_6.006_CYP2D6_14.001	*14/*6	*14/*6	*14/*6	*14/*6																*14/*6	*14/*6	*14/*6
CYP2D6_6.006_CYP2D6_15.001	*15/*6	*15/*6	*15/*6	*15/*6																*15/*6	*15/*6	*15/*6
CYP2D6_6.006_CYP2D6_15.002	*15/*6	*15/*6	*15/*6	*15/*6																*15/*6	*15/*6	*15/*6
CYP2D6_6.006_CYP2D6_17.001	*17/*6	*17/*6	*17/*6	*17/*6																*17/*6	*17/*6	*17/*6
CYP2D6_6.006_CYP2D6_17.002	*17/*6	*17/*6	*17/*6	*17/*6																*17/*6	*17/*6	*17/*6
CYP2D6_6.006_CYP2D6_17.003	*17/*6	*17/*6	*17/*6	*17/*6																*17/*6	*17/*6	*17/*6
CYP2D6_6.006_CYP2D6_21.002	*21/*6	*21/*6	*21/*6	*21/*6																*21/*6	*21/*6	*21/*6
CYP2D6_6.006_CYP2D6_22.001	*22/*6	*22/*6	*22/*6	*1/*6																*22/*6	*22/*6	*1/*6
CYP2D6_6.006_CYP2D6_28.001	*28/*6	*28/*6	*28/*6	*1/*6																*28/*6	*28/*6	*1/*6
CYP2D6_6.006_CYP2D6_28.002	*28/*6	*28/*6	*28/*6	*28/*6																*28/*6	*28/*6	*28/*6
CYP2D6_6.006_CYP2D6_29.001	*29/*6	*29/*6	*29/*6	*29/*6																*29/*6	*29/*6	*29/*6
CYP2D6_6.006_CYP2D6_109.001	*109/*6	*109/*6	*109/*6	*1/*6																*109/*6	*109/*6	*1/*6
CYP2D6_7.001_CYP2D6_7.001	*7/*7	*7/*7	*7/*7	*7/*7																*7/*7	*7/*7	*7/*7
CYP2D6_7.001_CYP2D6_9.001	*7/*9	*7/*9	*7/*9	*7/*9																*7/*9	*7/*9	*7/*9
CYP2D6_7.001_CYP2D6_9.002	*7/*9	*7/*9	*7/*9	*7/*9																*7/*9	*7/*9	*7/*9
CYP2D6_7.001_CYP2D6_10.002	*10/*7	*10/*7	*10/*7	*1/*7																*10/*7	*10/*7	*1/*7
CYP2D6_7.001_CYP2D6_10.004	*10/*7	*10/*7	*10/*7	*10/*7																*10/*7	*10/*7	*10/*7
CYP2D6_7.001_CYP2D6_11.001	*11/*7	*11/*7	*2/*7	*11/*7																*11/*7	*2/*7	*11/*7
CYP2D6_7.001_CYP2D6_12.002	*12/*7	*12/*7	*12/*7	*12/*7																*12/*7	*12/*7	*12/*7
CYP2D6_7.001_CYP2D6_14.001	*14/*7	*14/*7	*14/*7	*14/*7																*14/*7	*14/*7	*14/*7
CYP2D6_7.001_CYP2D6_15.001	*15/*7	*15/*7	*15/*7	*15/*7																*15/*7	*15/*7	*15/*7
CYP2D6_7.001_CYP2D6_15.002	*15/*7	*15/*7	*15/*7	*15/*7																*15/*7	*15/*7	*15/*7
CYP2D6_7.001_CYP2D6_17.001	*17/*7	*17/*7	*17/*7	*34/*7																*17/*7	*17/*7	*34/*7
CYP2D6_7.001_CYP2D6_17.002	*17/*7	*17/*7	*17/*7	*17/*7																*17/*7	*17/*7	*17/*7
CYP2D6_7.001_CYP2D6_17.003	*17/*7	*17/*7	*17/*7	*17/*7																*17/*7	*17/*7	*17/*7
CYP2D6_7.001_CYP2D6_21.002	*21/*7	*21/*7	*21/*7	*1/*7																*21/*7	*21/*7	*1/*7
CYP2D6_7.001_CYP2D6_22.001	*22/*7	*22/*7	*22/*7	*1/*7																*22/*7	*22/*7	*1/*7
CYP2D6_7.001_CYP2D6_28.001	*28/*7	*28/*7	*28/*7	*1/*7																*28/*7	*28/*7	*1/*7
CYP2D6_7.001_CYP2D6_28.002	*28/*7	*28/*7	*28/*7	*28/*7																*28/*7	*28/*7	*28/*7
CYP2D6_7.001_CYP2D6_29.001	*29/*7	*29/*7	*29/*7	*1/*7																*29/*7	*29/*7	*1/*7
CYP2D6_7.001_CYP2D6_109.001	*109/*7	*109/*7	*109/*7	*1/*7																*109/*7	*109/*7	*1/*7
CYP2D6_9.001_CYP2D6_9.001	*9/*9	*9/*9	*9/*9	*9/*9																*9/*9	*9/*9	*9/*9
CYP2D6_9.001_CYP2D6_9.002	*9/*9	*9/*9	*9/*9	*9/*9																*9/*9	*9/*9	*9/*9
CYP2D6_9.001_CYP2D6_10.002	*10/*9	*10/*9	*10/*9	*1/*9																*10/*9	*10/*9	*1/*9
CYP2D6_9.001_CYP2D6_10.004	*10/*9	*10/*9	*10/*9	*10/*9																*10/*9	*10/*9	*10/*9
CYP2D6_9.001_CYP2D6_11.001	*11/*9	*11/*9	*11/*9	*11/*9																*11/*9	*11/*9	*11/*9
CYP2D6_9.001_CYP2D6_12.002	*12/*9	*12/*9	*12/*9	*12/*9																*12/*9	*12/*9	*12/*9
CYP2D6_9.001_CYP2D6_14.001	*14/*9	*14/*9	*14/*9	*14/*9																*14/*9	*14/*9	*14/*9
CYP2D6_9.001_CYP2D6_15.001	*15/*9	*15/*9	*15/*9	*15/*9																*15/*9	*15/*9	*15/*9
CYP2D6_9.001_CYP2D6_15.002	*15/*9	*15/*9	*15/*9	*15/*9																*15/*9	*15/*9	*15/*9
CYP2D6_9.001_CYP2D6_17.001	*17/*9	*17/*9	*17/*9	*2/*9																*17/*9	*17/*9	*2/*9
CYP2D6_9.001_CYP2D6_17.002	*17/*9	*17/*9	*17/*9	*17/*9																*17/*9	*17/*9	*17/*9
CYP2D6_9.001_CYP2D6_17.003	*17/*9	*17/*9	*17/*9	*17/*9																*17/*9	*17/*9	*17/*9
CYP2D6_9.001_CYP2D6_21.002	*21/*9	*21/*9	*21/*9	*1/*21																*21/*9	*21/*9	*1/*21
CYP2D6_9.001_CYP2D6_22.001	*22/*9	*22/*9	*22/*9	*1/*9																*22/*9	*22/*9	*1/*9
CYP2D6_9.001_CYP2D6_28.001	*28/*9	*28/*9	*28/*9	*1/*9																*28/*9	*28/*9	*1/*9
CYP2D6_9.001_CYP2D6_28.002	*28/*9	*28/*9	*28/*9	*28/*9																*28/*9	*28/*9	*28/*9
CYP2D6_9.001_CYP2D6_29.001	*29/*9	*29/*9	*29/*9	*1/*29																*29/*9	*29/*9	*1/*29
CYP2D6_9.001_CYP2D6_109.001	*109/*9	*109/*9	*109/*9	*9/*9																*109/*9	*109/*9	*9/*9
CYP2D6_9.002_CYP2D6_9.002	*9/*9	*9/*9	*9/*9	*9/*9																*9/*9	*9/*9	*9/*9
CYP2D6_9.002_CYP2D6_10.002	*10/*9	*10/*9	*10/*9	*1/*9																*10/*9	*10/*9	*1/*9
CYP2D6_9.002_CYP2D6_10.004	*10/*9	*10/*9	*10/*9	*10/*9																*10/*9	*10/*9	*10/*9
CYP2D6_9.002_CYP2D6_11.001	*11/*9	*11/*9	*11/*9	*11/*9																*11/*9	*11/*9	*11/*9
CYP2D6_9.002_CYP2D6_12.002	*12/*9	*12/*9	*12/*9	*12/*9																*12/*9	*12/*9	*12/*9
CYP2D6_9.002_CYP2D6_14.001	*14/*9	*14/*9	*14/*9	*14/*9																*14/*9	*14/*9	*14/*9
CYP2D6_9.002_CYP2D6_15.001	*15/*9	*15/*9	*15/*9	*15/*9																*15/*9	*15/*9	*15/*9
CYP2D6_9.002_CYP2D6_15.002	*15/*9	*15/*9	*15/*9	*15/*9																*15/*9	*15/*9	*15/*9
CYP2D6_9.002_CYP2D6_17.001	*17/*9	*17/*9	*17/*9	*2/*9																*17/*9	*17/*9	*2/*9
CYP2D6_9.002_CYP2D6_17.002	*17/*9	*17/*9	*17/*9	*17/*9																*17/*9	*17/*9	*17/*9
CYP2D6_9.002_CYP2D6_17.003	*17/*9	*17/*9	*17/*9	*17/*9																*17/*9	*17/*9	*17/*9
CYP2D6_9.002_CYP2D6_21.002	*21/*9	*21/*9	*21/*9	*1/*21																*21/*9	*21/*9	*1/*21
CYP2D6_9.002_CYP2D6_22.001	*22/*9	*22/*9	*22/*9	*1/*9																*22/*9	*22/*9	*1/*9
CYP2D6_9.002_CYP2D6_28.001	*28/*9	*28/*9	*28/*9	*1/*9																*28/*9	*28/*9	*1/*9
CYP2D6_9.002_CYP2D6_28.002	*28/*9	*28/*9	*28/*9	*28/*9																*28/*9	*28/*9	*28/*9
CYP2D6_9.002_CYP2D6_29.001	*29/*9	*29/*9	*29/*9	*1/*29																*29/*9	*29/*9	*1/*29
CYP2D6_9.002_CYP2D6_109.001	*109/*9	*109/*9	*109/*9	*9/*9																*109/*9	*109/*9	*9/*9
CYP2D6_10.002_CYP2D6_10.002	*10/*10	*10/*10	*10/*10	*10/*10																*10/*10	*10/*10	*10/*10
CYP2D6_10.002_CYP2D6_10.004	*10/*10	*10/*10	*10/*10	*10/*10																*10/*10	*10/*10	*10/*10
CYP2D6_10.002_CYP2D6_11.001	*10/*11	*10/*11	*10/*11	*10/*11																*10/*11	*10/*11	*10/*11
CYP2D6_10.002_CYP2D6_12.002	*10/*12	*10/*12	*10/*12	*1/*12																*10/*12	*10/*12	*1/*12
CYP2D6_10.002_CYP2D6_14.001	*10/*14	*10/*14	*10/*14	*10/*14																*10/*14	*10/*14	*10/*14
CYP2D6_10.002_CYP2D6_15.001	*10/*15	*10/*15	*10/*15	*10/*15																*10/*15	*10/*15	*10/*15
CYP2D6_10.002_CYP2D6_15.002	*10/*15	*10/*15	*10/*15	*10/*15																*10/*15	*10/*15	*10/*15
CYP2D6_10.002_CYP2D6_17.001	*10/*17	*2/*64 or *10/*17	*10/*17	*10/*2																*2/*64#	*10/*17	*10/*2
CYP2D6_10.002_CYP2D6_17.002	*10/*17	*2/*64 or *2/*10	*10/*17	*10/*17																*2/*64#	*10/*17	*10/*17
CYP2D6_10.002_CYP2D6_17.003	*10/*17	*2/*64 or *2/*10	*10/*17	*10/*17																*2/*64#	*10/*17	*10/*17
CYP2D6_10.002_CYP2D6_21.002	*10/*21	*10/*21	*10/*21	*10/*21																*10/*21	*10/*21	*10/*21
CYP2D6_10.002_CYP2D6_22.001	*10/*22	*10/*22	*10/*22	*1/*10																*10/*22	*10/*22	*1/*10
CYP2D6_10.002_CYP2D6_28.001	*10/*28	*10/*28	*10/*28	*10/*39																*10/*28	*10/*28	*10/*39
CYP2D6_10.002_CYP2D6_28.002	*10/*28	*2/*10 or *10/*28	*10/*28	*10/*39																*10#/*2	*10/*28	*10/*39
CYP2D6_10.002_CYP2D6_29.001	*10/*29	*10/*29	*10/*29	*10/*29																*10/*29	*10/*29	*10/*29
CYP2D6_10.002_CYP2D6_109.001	*10/*109	*10/*109	*10/*109	*10/*9																*10/*109	*10/*109	*10/*9
CYP2D6_10.004_CYP2D6_10.004	*10/*10	*10/*10	*10/*10	*10/*10																*10/*10	*10/*10	*10/*10
CYP2D6_10.004_CYP2D6_11.001	*10/*11	*10/*11	*10/*11	*11/*2																*10/*11	*10/*11	*11/*2
CYP2D6_10.004_CYP2D6_12.002	*10/*12	*10/*12	*10/*12	*10/*12																*10/*12	*10/*12	*10/*12
CYP2D6_10.004_CYP2D6_14.001	*10/*14	*10/*14	*10/*14	*114/*39																*10/*14	*10/*14	*114/*39
CYP2D6_10.004_CYP2D6_15.001	*10/*15	*10/*15	*10/*15	*10/*15																*10/*15	*10/*15	*10/*15
CYP2D6_10.004_CYP2D6_15.002	*10/*15	*10/*15	*10/*15	*10/*15																*10/*15	*10/*15	*10/*15
CYP2D6_10.004_CYP2D6_17.001	*10/*17	*2/*64 or *10/*17	*2/*64	*10/*17																*2/*64#	*2/*64	*10/*17
CYP2D6_10.004_CYP2D6_17.002	*10/*17	*10/*17	*2/*64	*10/*17																*10/*17	*2/*64	*10/*17
CYP2D6_10.004_CYP2D6_17.003	*10/*17	*10/*17	*2/*64	*10/*17																*10/*17	*2/*64	*10/*17
CYP2D6_10.004_CYP2D6_21.002	*10/*21	*10/*21	*10/*21	*10/*21																*10/*21	*10/*21	*10/*21
CYP2D6_10.004_CYP2D6_22.001	*10/*22	*10/*22	*10/*22	*1/*10																*10/*22	*10/*22	*1/*10
CYP2D6_10.004_CYP2D6_28.001	*10/*28	*10/*28	*10/*28	*10/*2																*10/*28	*10/*28	*10/*2
CYP2D6_10.004_CYP2D6_28.002	*10/*28	*10/*28	*10/*28	*10/*28																*10/*28	*10/*28	*10/*28
CYP2D6_10.004_CYP2D6_29.001	*10/*29	*10/*29	*10/*29	*10/*29																*10/*29	*10/*29	*10/*29
CYP2D6_10.004_CYP2D6_109.001	*10/*109	*10/*109	*10/*109	*10/*9																*10/*109	*10/*109	*10/*9
CYP2D6_11.001_CYP2D6_11.001	*11/*11	*11/*11	*11/*2	*11/*11																*11/*11	*11/*2	*11/*11
CYP2D6_11.001_CYP2D6_12.002	*11/*12	*11/*12	*11/*12	*11/*2																*11/*12	*11/*12	*11/*2
CYP2D6_11.001_CYP2D6_14.001	*11/*14	*11/*14	*11/*14	*11/*14																*11/*14	*11/*14	*11/*14
CYP2D6_11.001_CYP2D6_15.001	*11/*15	*2/*15 or *15/*39	*15/*2	*15/*34																*15#/*2	*15/*2	*15/*34
CYP2D6_11.001_CYP2D6_15.002	*11/*15	*11/*15	*11/*15	*11/*15																*11/*15	*11/*15	*11/*15
CYP2D6_11.001_CYP2D6_17.001	*11/*17	*11/*17	*11/*17	*11/*17																*11/*17	*11/*17	*11/*17
CYP2D6_11.001_CYP2D6_17.002	*11/*17	*11/*17	*11/*17	*11/*2																*11/*17	*11/*17	*11/*2
CYP2D6_11.001_CYP2D6_17.003	*11/*17	*11/*17	*11/*17	*11/*2																*11/*17	*11/*17	*11/*2
CYP2D6_11.001_CYP2D6_21.002	*11/*21	*11/*21	*11/*21	*11/*21																*11/*21	*11/*21	*11/*21
CYP2D6_11.001_CYP2D6_22.001	*11/*22	*11/*22	*11/*22	*11/*34																*11/*22	*11/*22	*11/*34
CYP2D6_11.001_CYP2D6_28.001	*11/*28	*11/*28	*11/*28	*11/*2																*11/*28	*11/*28	*11/*2
CYP2D6_11.001_CYP2D6_28.002	*11/*28	*11/*28	*11/*28	*11/*2																*11/*28	*11/*28	*11/*2
CYP2D6_11.001_CYP2D6_29.001	*11/*29	*11/*29	*11/*29	*11/*29																*11/*29	*11/*29	*11/*29
CYP2D6_11.001_CYP2D6_109.001	*109/*11	*109/*11	*109/*11	*1/*11																*109/*11	*109/*11	*1/*11
CYP2D6_12.002_CYP2D6_12.002	*12/*12	*12/*12	*12/*12	*12/*12																*12/*12	*12/*12	*12/*12
CYP2D6_12.002_CYP2D6_14.001	*12/*14	*12/*14	*12/*14	*12/*14																*12/*14	*12/*14	*12/*14
CYP2D6_12.002_CYP2D6_15.001	*12/*15	*12/*15	*12/*15	*1/*12																*12/*15	*12/*15	*1/*12
CYP2D6_12.002_CYP2D6_15.002	*12/*15	*12/*15	*12/*15	*12/*15																*12/*15	*12/*15	*12/*15
CYP2D6_12.002_CYP2D6_17.001	*12/*17	*12/*17	*12/*17	*12/*2																*12/*17	*12/*17	*12/*2
CYP2D6_12.002_CYP2D6_17.002	*12/*17	*12/*17	*12/*17	*12/*17																*12/*17	*12/*17	*12/*17
CYP2D6_12.002_CYP2D6_17.003	*12/*17	*12/*17	*12/*17	*12/*17																*12/*17	*12/*17	*12/*17
CYP2D6_12.002_CYP2D6_21.002	*12/*21	*12/*21	*12/*21	*12/*2																*12/*21	*12/*21	*12/*2
CYP2D6_12.002_CYP2D6_22.001	*12/*22	*12/*22	*12/*22	*1/*12																*12/*22	*12/*22	*1/*12
CYP2D6_12.002_CYP2D6_28.001	*12/*28	*12/*28	*12/*28	*12/*2																*12/*28	*12/*28	*12/*2
CYP2D6_12.002_CYP2D6_28.002	*12/*28	*12/*28	*12/*28	*12/*45																*12/*28	*12/*28	*12/*45
CYP2D6_12.002_CYP2D6_29.001	*12/*29	*12/*29	*12/*29	*12/*45																*12/*29	*12/*29	*12/*45
CYP2D6_12.002_CYP2D6_109.001	*109/*12	*109/*12	*109/*12	*12/*9																*109/*12	*109/*12	*12/*9
CYP2D6_14.001_CYP2D6_14.001	*14/*14	*14/*14	*14/*14	*14/*14																*14/*14	*14/*14	*14/*14
CYP2D6_14.001_CYP2D6_15.001	*14/*15	*14/*15	*14/*15	*1/*15																*14/*15	*14/*15	*1/*15
CYP2D6_14.001_CYP2D6_15.002	*14/*15	*14/*15	*14/*15	*14/*15																*14/*15	*14/*15	*14/*15
CYP2D6_14.001_CYP2D6_17.001	*14/*17	*14/*17	*14/*17	*14/*17																*14/*17	*14/*17	*14/*17
CYP2D6_14.001_CYP2D6_17.002	*14/*17	*14/*17	*14/*17	*14/*2																*14/*17	*14/*17	*14/*2
CYP2D6_14.001_CYP2D6_17.003	*14/*17	*14/*17	*14/*17	*14/*17																*14/*17	*14/*17	*14/*17
CYP2D6_14.001_CYP2D6_21.002	*14/*21	*14/*21	*14/*21	*14/*21																*14/*21	*14/*21	*14/*21
CYP2D6_14.001_CYP2D6_22.001	*14/*22	*14/*22	*14/*22	*1/*14																*14/*22	*14/*22	*1/*14
CYP2D6_14.001_CYP2D6_28.001	*14/*28	*14/*28	*14/*28	*14/*28																*14/*28	*14/*28	*14/*28
CYP2D6_14.001_CYP2D6_28.002	*14/*28	*14/*28	*14/*28	*14/*2																*14/*28	*14/*28	*14/*2
CYP2D6_14.001_CYP2D6_29.001	*14/*29	*14/*29	*14/*29	*14/*29																*14/*29	*14/*29	*14/*29
CYP2D6_14.001_CYP2D6_109.001	*109/*14	*109/*14	*109/*14	*2/*9																*109/*14	*109/*14	*2/*9
CYP2D6_15.001_CYP2D6_15.001	*15/*15	*15/*15	*15/*15	*15/*15																*15/*15	*15/*15	*15/*15
CYP2D6_15.001_CYP2D6_15.002	*15/*15	*15/*15	*15/*15	*15/*15																*15/*15	*15/*15	*15/*15
CYP2D6_15.001_CYP2D6_17.001	*15/*17	*15/*17	*15/*17	*15/*17																*15/*17	*15/*17	*15/*17
CYP2D6_15.001_CYP2D6_17.002	*15/*17	*15/*17	*15/*17	*1/*15																*15/*17	*15/*17	*1/*15
CYP2D6_15.001_CYP2D6_17.003	*15/*17	*15/*17	*15/*17	*15/*2																*15/*17	*15/*17	*15/*2
CYP2D6_15.001_CYP2D6_21.002	*15/*21	*15/*21	*15/*21	*15/*21																*15/*21	*15/*21	*15/*21
CYP2D6_15.001_CYP2D6_22.001	*15/*22	*15/*22	*15/*22	*1/*15																*15/*22	*15/*22	*1/*15
CYP2D6_15.001_CYP2D6_28.001	*15/*28	*15/*28	*15/*28	*1/*15																*15/*28	*15/*28	*1/*15
CYP2D6_15.001_CYP2D6_28.002	*15/*28	*15/*28	*15/*28	*15/*2																*15/*28	*15/*28	*15/*2
CYP2D6_15.001_CYP2D6_29.001	*15/*29	*15/*29	*15/*29	*1/*15																*15/*29	*15/*29	*1/*15
CYP2D6_15.001_CYP2D6_109.001	*109/*15	*109/*15	*109/*15	*15/*9																*109/*15	*109/*15	*15/*9
CYP2D6_15.002_CYP2D6_15.002	*15/*15	*15/*15	*15/*15	*15/*15																*15/*15	*15/*15	*15/*15
CYP2D6_15.002_CYP2D6_17.001	*15/*17	*15/*17	*15/*17	*1/*15																*15/*17	*15/*17	*1/*15
CYP2D6_15.002_CYP2D6_17.002	*15/*17	*15/*17	*15/*17	*1/*15																*15/*17	*15/*17	*1/*15
CYP2D6_15.002_CYP2D6_17.003	*15/*17	*15/*17	*15/*17	*1/*15																*15/*17	*15/*17	*1/*15
CYP2D6_15.002_CYP2D6_21.002	*15/*21	*15/*21	*15/*21	*15/*21																*15/*21	*15/*21	*15/*21
CYP2D6_15.002_CYP2D6_22.001	*15/*22	*15/*22	*15/*22	*1/*15																*15/*22	*15/*22	*1/*15
CYP2D6_15.002_CYP2D6_28.001	*15/*28	*15/*28	*15/*28	*1/*15																*15/*28	*15/*28	*1/*15
CYP2D6_15.002_CYP2D6_28.002	*15/*28	*15/*28	*15/*28	*15/*28																*15/*28	*15/*28	*15/*28
CYP2D6_15.002_CYP2D6_29.001	*15/*29	*15/*29	*15/*29	*15/*29																*15/*29	*15/*29	*15/*29
CYP2D6_15.002_CYP2D6_109.001	*109/*15	*109/*15	*109/*15	*15/*9																*109/*15	*109/*15	*15/*9
CYP2D6_17.001_CYP2D6_17.001	*17/*17	*17/*17	*17/*17	*17/*17																*17/*17	*17/*17	*17/*17
CYP2D6_17.001_CYP2D6_17.002	*17/*17	*17/*17	*17/*17	*17/*17																*17/*17	*17/*17	*17/*17
CYP2D6_17.001_CYP2D6_17.003	*17/*17	*17/*17	*17/*17	*17/*17																*17/*17	*17/*17	*17/*17
CYP2D6_17.001_CYP2D6_21.002	*17/*21	*17/*21	*17/*21	*17/*21																*17/*21	*17/*21	*17/*21
CYP2D6_17.001_CYP2D6_22.001	*17/*22	*17/*22	*17/*22	*17/*2																*17/*22	*17/*22	*17/*2
CYP2D6_17.001_CYP2D6_28.001	*17/*28	*17/*28	*17/*28	*17/*2																*17/*28	*17/*28	*17/*2
CYP2D6_17.001_CYP2D6_28.002	*17/*28	*17/*28	*17/*28	*17/*2																*17/*28	*17/*28	*17/*2
CYP2D6_17.001_CYP2D6_29.001	*17/*29	*17/*29	*17/*29	*2/*29																*17/*29	*17/*29	*2/*29
CYP2D6_17.001_CYP2D6_109.001	*109/*17	*109/*17	*109/*17	*2/*9																*109/*17	*109/*17	*2/*9
CYP2D6_17.002_CYP2D6_17.002	*17/*17	*17/*17	*17/*17	*17/*17																*17/*17	*17/*17	*17/*17
CYP2D6_17.002_CYP2D6_17.003	*17/*17	*17/*17	*17/*17	*17/*17																*17/*17	*17/*17	*17/*17
CYP2D6_17.002_CYP2D6_21.002	*17/*21	*17/*21	*17/*21	*17/*21																*17/*21	*17/*21	*17/*21
CYP2D6_17.002_CYP2D6_22.001	*17/*22	*17/*22	*17/*22	*1/*17																*17/*22	*17/*22	*1/*17
CYP2D6_17.002_CYP2D6_28.001	*17/*28	*17/*28	*17/*28	*17/*2																*17/*28	*17/*28	*17/*2
CYP2D6_17.002_CYP2D6_28.002	*17/*28	*17/*28	*17/*28	*17/*2																*17/*28	*17/*28	*17/*2
CYP2D6_17.002_CYP2D6_29.001	*17/*29	*17/*29	*17/*29	*17/*2																*17/*29	*17/*29	*17/*2
CYP2D6_17.002_CYP2D6_109.001	*109/*17	*109/*17	*109/*17	*1/*9																*109/*17	*109/*17	*1/*9
CYP2D6_17.003_CYP2D6_17.003	*17/*17	*17/*17	*17/*17	*17/*17																*17/*17	*17/*17	*17/*17
CYP2D6_17.003_CYP2D6_21.002	*17/*21	*17/*21	*17/*21	*17/*21																*17/*21	*17/*21	*17/*21
CYP2D6_17.003_CYP2D6_22.001	*17/*22	*17/*22	*17/*22	*1/*17																*17/*22	*17/*22	*1/*17
CYP2D6_17.003_CYP2D6_28.001	*17/*28	*17/*28	*17/*28	*17/*2																*17/*28	*17/*28	*17/*2
CYP2D6_17.003_CYP2D6_28.002	*17/*28	*17/*28	*17/*28	*17/*28																*17/*28	*17/*28	*17/*28
CYP2D6_17.003_CYP2D6_29.001	*17/*29	*17/*29	*17/*29	*17/*2																*17/*29	*17/*29	*17/*2
CYP2D6_17.003_CYP2D6_109.001	*109/*17	*109/*17	*109/*17	*2/*9																*109/*17	*109/*17	*2/*9
CYP2D6_21.002_CYP2D6_21.002	*21/*21	*21/*21	*21/*21	*21/*21																*21/*21	*21/*21	*21/*21
CYP2D6_21.002_CYP2D6_22.001	*21/*22	*21/*22	*21/*22	*1/*21																*21/*22	*21/*22	*1/*21
CYP2D6_21.002_CYP2D6_28.001	*21/*28	*21/*28	*21/*28	*21/*28																*21/*28	*21/*28	*21/*28
CYP2D6_21.002_CYP2D6_28.002	*21/*28	*21/*28	*21/*28	*2/*21																*21/*28	*21/*28	*2/*21
CYP2D6_21.002_CYP2D6_29.001	*21/*29	*21/*29	*21/*29	*21/*29																*21/*29	*21/*29	*21/*29
CYP2D6_21.002_CYP2D6_109.001	*109/*21	*109/*21	*109/*21	*1/*21																*109/*21	*109/*21	*1/*21
CYP2D6_22.001_CYP2D6_22.001	*22/*22	*22/*22	*22/*22	*22/*22																*22/*22	*22/*22	*22/*22
CYP2D6_22.001_CYP2D6_28.001	*22/*28	*22/*28	*22/*28	*1/*2																*22/*28	*22/*28	*1/*2
CYP2D6_22.001_CYP2D6_28.002	*22/*28	*22/*28	*22/*28	*1/*2																*22/*28	*22/*28	*1/*2
CYP2D6_22.001_CYP2D6_29.001	*22/*29	*22/*29	*22/*29	*1/*29																*22/*29	*22/*29	*1/*29
CYP2D6_22.001_CYP2D6_109.001	*109/*22	*109/*22	*109/*22	*1/*9																*109/*22	*109/*22	*1/*9
CYP2D6_28.001_CYP2D6_28.001	*28/*28	*28/*28	*28/*28	*28/*28																*28/*28	*28/*28	*28/*28
CYP2D6_28.001_CYP2D6_28.002	*28/*28	*28/*28	*28/*28	*28/*28																*28/*28	*28/*28	*28/*28
CYP2D6_28.001_CYP2D6_29.001	*28/*29	*28/*29	*28/*29	*28/*29																*28/*29	*28/*29	*28/*29
CYP2D6_28.001_CYP2D6_109.001	*109/*28	*109/*28	*109/*28	*1/*9																*109/*28	*109/*28	*1/*9
CYP2D6_28.002_CYP2D6_28.002	*28/*28	*28/*28	*28/*28	*28/*28																*28/*28	*28/*28	*28/*28
CYP2D6_28.002_CYP2D6_29.001	*28/*29	*28/*29	*28/*29	*2/*29																*28/*29	*28/*29	*2/*29
CYP2D6_28.002_CYP2D6_109.001	*109/*28	*109/*28	*109/*28	*34/*9																*109/*28	*109/*28	*34/*9
CYP2D6_29.001_CYP2D6_29.001	*29/*29	*29/*29	*29/*29	*29/*29																*29/*29	*29/*29	*29/*29
CYP2D6_29.001_CYP2D6_109.001	*109/*29	*109/*29	*109/*29	*1/*29																*109/*29	*109/*29	*1/*29
CYP2D6_31.001_CYP2D6_1.001	*1/*31	*1/*31	*1/*31	*1/*31																*1/*31	*1/*31	*1/*31
CYP2D6_31.001_CYP2D6_1.002	*1/*31	*1/*31	*1/*31	*1/*31																*1/*31	*1/*31	*1/*31
CYP2D6_31.001_CYP2D6_1.005	*1/*31	*1/*31	*1/*31	*1/*31																*1/*31	*1/*31	*1/*31
CYP2D6_31.001_CYP2D6_1.007	*1/*31	*1/*31	*1/*31	*1/*31																*1/*31	*1/*31	*1/*31
CYP2D6_31.001_CYP2D6_1.008	*1/*31	*1/*31	*1/*31	*31/*34																*1/*31	*1/*31	*31/*34
CYP2D6_31.001_CYP2D6_1.014	*1/*31	*1/*31	*1/*31	*1/*31																*1/*31	*1/*31	*1/*31
CYP2D6_31.001_CYP2D6_1.019	*1/*31	*1/*31	*1/*31	*1/*31																*1/*31	*1/*31	*1/*31
CYP2D6_31.001_CYP2D6_1.025	*1/*31	*1/*31	*1/*31	*31/*34																*1/*31	*1/*31	*31/*34
CYP2D6_31.001_CYP2D6_2.001	*2/*31	*2/*31	*2/*31	*2/*31																*2/*31	*2/*31	*2/*31
CYP2D6_31.001_CYP2D6_2.013	*2/*31	*2/*31	*2/*31	*2/*31																*2/*31	*2/*31	*2/*31
CYP2D6_31.001_CYP2D6_2.014	*2/*31	*2/*31	*2/*31	*2/*31																*2/*31	*2/*31	*2/*31
CYP2D6_31.001_CYP2D6_2.017	*2/*31	*2/*31	*2/*31	*2/*31																*2/*31	*2/*31	*2/*31
CYP2D6_31.001_CYP2D6_3.001	*3/*31	*3/*31	*3/*31	*3/*31																*3/*31	*3/*31	*3/*31
CYP2D6_31.001_CYP2D6_4.001	*31/*4	*31/*4	*31/*4	*31/*4																*31/*4	*31/*4	*31/*4
CYP2D6_31.001_CYP2D6_4.004	*31/*4	*31/*4	*31/*4	*31/*4																*31/*4	*31/*4	*31/*4
CYP2D6_31.001_CYP2D6_4.012	*31/*4	*31/*4	*31/*4	*31/*4																*31/*4	*31/*4	*31/*4
CYP2D6_31.001_CYP2D6_4.014	*31/*4	*31/*4	*31/*4	*10/*4																*31/*4	*31/*4	*10/*4
CYP2D6_31.001_CYP2D6_4.021	*31/*4	*31/*4	*31/*4	*31/*4																*31/*4	*31/*4	*31/*4
CYP2D6_31.001_CYP2D6_4.026	*31/*4	*31/*4	*31/*4	*31/*4																*31/*4	*31/*4	*31/*4
CYP2D6_31.001_CYP2D6_6.005	*31/*6	*31/*6	*2/*6	*1/*6																*31/*6	*2/*6	*1/*6
CYP2D6_31.001_CYP2D6_6.006	*31/*6	*31/*6	*31/*6	*1/*6																*31/*6	*31/*6	*1/*6
CYP2D6_31.001_CYP2D6_7.001	*31/*7	*31/*7	*31/*7	*31/*7																*31/*7	*31/*7	*31/*7
CYP2D6_31.001_CYP2D6_9.001	*31/*9	*31/*9	*31/*9	*31/*9																*31/*9	*31/*9	*31/*9
CYP2D6_31.001_CYP2D6_9.002	*31/*9	*31/*9	*31/*9	*31/*9																*31/*9	*31/*9	*31/*9
CYP2D6_31.001_CYP2D6_10.002	*10/*31	*10/*2	*10/*31	*10/*31																*10/*2	*10/*31	*10/*31
CYP2D6_31.001_CYP2D6_10.004	*10/*31	*10/*31	*10/*31	*10/*31																*10/*31	*10/*31	*10/*31
CYP2D6_31.001_CYP2D6_11.001	*11/*31	*11/*31	*11/*31	*11/*2																*11/*31	*11/*31	*11/*2
CYP2D6_31.001_CYP2D6_12.002	*12/*31	*12/*31	*12/*31	*12/*31																*12/*31	*12/*31	*12/*31
CYP2D6_31.001_CYP2D6_14.001	*14/*31	*14/*31	*14/*31	*14/*31																*14/*31	*14/*31	*14/*31
CYP2D6_31.001_CYP2D6_15.001	*15/*31	*15/*31	*15/*31	*1/*15																*15/*31	*15/*31	*1/*15
CYP2D6_31.001_CYP2D6_15.002	*15/*31	*15/*31	*15/*31	*1/*15																*15/*31	*15/*31	*1/*15
CYP2D6_31.001_CYP2D6_17.001	*17/*31	*17/*31	*17/*31	*17/*31																*17/*31	*17/*31	*17/*31
CYP2D6_31.001_CYP2D6_17.002	*17/*31	*17/*31	*17/*31	*2/*31																*17/*31	*17/*31	*2/*31
CYP2D6_31.001_CYP2D6_17.003	*17/*31	*17/*31	*17/*31	*17/*31																*17/*31	*17/*31	*17/*31
CYP2D6_31.001_CYP2D6_21.002	*21/*31	*21/*31	*21/*31	*2/*21																*21/*31	*21/*31	*2/*21
CYP2D6_31.001_CYP2D6_22.001	*22/*31	*22/*31	*22/*31	*1/*31																*22/*31	*22/*31	*1/*31
CYP2D6_31.001_CYP2D6_28.001	*28/*31	*28/*31	*28/*31	*2/*31																*28/*31	*28/*31	*2/*31
CYP2D6_31.001_CYP2D6_28.002	*28/*31	*28/*31	*2/*28	*28/*31																*28/*31	*2/*28	*28/*31
CYP2D6_31.001_CYP2D6_29.001	*29/*31	*2/*29	*29/*31	*2/*31																*2/*29	*29/*31	*2/*31
CYP2D6_31.001_CYP2D6_31.001	*31/*31	*31/*31	*31/*31	*31/*31																*31/*31	*31/*31	*31/*31
CYP2D6_31.001_CYP2D6_109.001	*109/*31	*109/*31	*109/*31	*31/*34																*109/*31	*109/*31	*31/*34
CYP2D6_33.001_CYP2D6_1.001	*1/*33	*1/*33	*1/*33	*1/*33																*1/*33	*1/*33	*1/*33
CYP2D6_33.001_CYP2D6_1.002	*1/*33	*1/*33	*1/*33	*1/*33																*1/*33	*1/*33	*1/*33
CYP2D6_33.001_CYP2D6_1.005	*1/*33	*1/*33	*1/*33	*1/*33																*1/*33	*1/*33	*1/*33
CYP2D6_33.001_CYP2D6_1.007	*1/*33	*1/*33	*1/*33	*1/*33																*1/*33	*1/*33	*1/*33
CYP2D6_33.001_CYP2D6_1.008	*1/*33	*1/*33	*1/*33	*1/*33																*1/*33	*1/*33	*1/*33
CYP2D6_33.001_CYP2D6_1.014	*1/*33	*1/*33	*1/*33	*1/*33																*1/*33	*1/*33	*1/*33
CYP2D6_33.001_CYP2D6_1.019	*1/*33	*1/*33	*1/*33	*1/*33																*1/*33	*1/*33	*1/*33
CYP2D6_33.001_CYP2D6_1.025	*1/*33	*1/*33	*1/*33	*1/*33																*1/*33	*1/*33	*1/*33
CYP2D6_33.001_CYP2D6_2.001	*2/*33	*2/*33	*2/*33	*1/*2																*2/*33	*2/*33	*1/*2
CYP2D6_33.001_CYP2D6_2.013	*2/*33	*2/*33	*2/*33	*1/*2																*2/*33	*2/*33	*1/*2
CYP2D6_33.001_CYP2D6_2.014	*2/*33	*2/*33	*2/*33	*1/*2																*2/*33	*2/*33	*1/*2
CYP2D6_33.001_CYP2D6_2.017	*2/*33	*2/*33	*2/*33	*2/*33																*2/*33	*2/*33	*2/*33
CYP2D6_33.001_CYP2D6_3.001	*3/*33	*3/*33	*3/*33	*3/*33																*3/*33	*3/*33	*3/*33
CYP2D6_33.001_CYP2D6_4.001	*33/*4	*33/*4	*33/*4	*10/*4																*33/*4	*33/*4	*10/*4
CYP2D6_33.001_CYP2D6_4.004	*33/*4	*33/*4	*33/*4	*39/*4																*33/*4	*33/*4	*39/*4
CYP2D6_33.001_CYP2D6_4.012	*33/*4	*33/*4	*33/*4	*33/*4																*33/*4	*33/*4	*33/*4
CYP2D6_33.001_CYP2D6_4.014	*33/*4	*33/*4	*33/*4	*33/*4																*33/*4	*33/*4	*33/*4
CYP2D6_33.001_CYP2D6_4.021	*33/*4	*33/*4	*33/*4	*33/*4																*33/*4	*33/*4	*33/*4
CYP2D6_33.001_CYP2D6_4.026	*33/*4	*33/*4	*33/*4	*33/*4																*33/*4	*33/*4	*33/*4
CYP2D6_33.001_CYP2D6_6.005	*33/*6	*33/*6	*33/*6	*33/*6																*33/*6	*33/*6	*33/*6
CYP2D6_33.001_CYP2D6_6.006	*33/*6	*33/*6	*33/*6	*33/*6																*33/*6	*33/*6	*33/*6
CYP2D6_33.001_CYP2D6_7.001	*33/*7	*33/*7	*33/*7	*33/*7																*33/*7	*33/*7	*33/*7
CYP2D6_33.001_CYP2D6_9.001	*33/*9	*33/*9	*33/*9	*33/*9																*33/*9	*33/*9	*33/*9
CYP2D6_33.001_CYP2D6_9.002	*33/*9	*33/*9	*33/*9	*33/*9																*33/*9	*33/*9	*33/*9
CYP2D6_33.001_CYP2D6_10.002	*10/*33	*10/*33	*10/*33	*10/*33																*10/*33	*10/*33	*10/*33
CYP2D6_33.001_CYP2D6_10.004	*10/*33	*10/*33	*10/*33	*1/*10																*10/*33	*10/*33	*1/*10
CYP2D6_33.001_CYP2D6_11.001	*11/*33	*11/*33	*11/*33	*1/*11																*11/*33	*11/*33	*1/*11
CYP2D6_33.001_CYP2D6_12.002	*12/*33	*12/*33	*12/*33	*1/*12																*12/*33	*12/*33	*1/*12
CYP2D6_33.001_CYP2D6_14.001	*14/*33	*14/*33	*14/*33	*14/*33																*14/*33	*14/*33	*14/*33
CYP2D6_33.001_CYP2D6_15.001	*15/*33	*15/*33	*15/*33	*15/*33																*15/*33	*15/*33	*15/*33
CYP2D6_33.001_CYP2D6_15.002	*15/*33	*15/*33	*15/*33	*15/*33																*15/*33	*15/*33	*15/*33
CYP2D6_33.001_CYP2D6_17.001	*17/*33	*17/*33	*17/*33	*17/*2																*17/*33	*17/*33	*17/*2
CYP2D6_33.001_CYP2D6_17.002	*17/*33	*17/*33	*17/*33	*17/*33																*17/*33	*17/*33	*17/*33
CYP2D6_33.001_CYP2D6_17.003	*17/*33	*17/*33	*17/*33	*1/*17																*17/*33	*17/*33	*1/*17
CYP2D6_33.001_CYP2D6_21.002	*21/*33	*21/*33	*21/*33	*1/*21																*21/*33	*21/*33	*1/*21
CYP2D6_33.001_CYP2D6_22.001	*22/*33	*22/*33	*22/*33	*1/*33																*22/*33	*22/*33	*1/*33
CYP2D6_33.001_CYP2D6_28.001	*28/*33	*28/*33	*28/*33	*1/*2																*28/*33	*28/*33	*1/*2
CYP2D6_33.001_CYP2D6_28.002	*28/*33	*28/*33	*28/*33	*1/*2																*28/*33	*28/*33	*1/*2
CYP2D6_33.001_CYP2D6_29.001	*29/*33	*29/*33	*29/*33	*2/*33																*29/*33	*29/*33	*2/*33
CYP2D6_33.001_CYP2D6_31.001	*31/*33	*31/*33	*31/*33	*31/*34																*31/*33	*31/*33	*31/*34
CYP2D6_33.001_CYP2D6_33.001	*33/*33	*33/*33	*33/*33	*33/*33																*33/*33	*33/*33	*33/*33
CYP2D6_33.001_CYP2D6_109.001	*109/*33	*109/*33	*109/*33	*33/*9																*109/*33	*109/*33	*33/*9
CYP2D6_35.001_CYP2D6_1.001	*1/*35	*1/*35	*1/*35	*1/*35																*1/*35	*1/*35	*1/*35
CYP2D6_35.001_CYP2D6_1.002	*1/*35	*1/*35	*1/*35	*1/*34																*1/*35	*1/*35	*1/*34
CYP2D6_35.001_CYP2D6_1.005	*1/*35	*1/*35	*1/*35	*1/*35																*1/*35	*1/*35	*1/*35
CYP2D6_35.001_CYP2D6_1.007	*1/*35	*1/*35	*1/*35	*1/*2																*1/*35	*1/*35	*1/*2
CYP2D6_35.001_CYP2D6_1.008	*1/*35	*1/*35	*1/*35	*34/*39																*1/*35	*1/*35	*34/*39
CYP2D6_35.001_CYP2D6_1.014	*1/*35	*1/*35	*1/*35	*1/*35																*1/*35	*1/*35	*1/*35
CYP2D6_35.001_CYP2D6_1.019	*1/*35	*1/*35	*1/*35	*1/*35																*1/*35	*1/*35	*1/*35
CYP2D6_35.001_CYP2D6_1.025	*1/*35	*1/*35	*1/*35	*1/*35																*1/*35	*1/*35	*1/*35
CYP2D6_35.001_CYP2D6_2.001	*2/*35	*2/*35	*2/*35	*2/*35																*2/*35	*2/*35	*2/*35
CYP2D6_35.001_CYP2D6_2.013	*2/*35	*2/*35	*2/*35	*2/*35																*2/*35	*2/*35	*2/*35
CYP2D6_35.001_CYP2D6_2.014	*2/*35	*2/*35	*2/*35	*2/*35																*2/*35	*2/*35	*2/*35
CYP2D6_35.001_CYP2D6_2.017	*2/*35	*2/*35	*2/*35	*2/*35																*2/*35	*2/*35	*2/*35
CYP2D6_35.001_CYP2D6_3.001	*3/*35	*3/*35	*3/*35	*3/*35																*3/*35	*3/*35	*3/*35
CYP2D6_35.001_CYP2D6_4.001	*35/*4	*35/*4	*35/*4	*10/*4																*35/*4	*35/*4	*10/*4
CYP2D6_35.001_CYP2D6_4.004	*35/*4	*2/*4 or *4/*35	*35/*4	*10/*4																*2/*4#	*35/*4	*10/*4
CYP2D6_35.001_CYP2D6_4.012	*35/*4	*35/*4	*35/*4	*39/*4																*35/*4	*35/*4	*39/*4
CYP2D6_35.001_CYP2D6_4.014	*35/*4	*35/*4	*35/*4	*2/*4																*35/*4	*35/*4	*2/*4
CYP2D6_35.001_CYP2D6_4.021	*35/*4	*35/*4	*35/*4	*39/*4																*35/*4	*35/*4	*39/*4
CYP2D6_35.001_CYP2D6_4.026	*35/*4	*35/*4	*35/*4	*39/*4																*35/*4	*35/*4	*39/*4
CYP2D6_35.001_CYP2D6_6.005	*35/*6	*35/*6	*35/*6	*1/*6																*35/*6	*35/*6	*1/*6
CYP2D6_35.001_CYP2D6_6.006	*35/*6	*35/*6	*35/*6	*1/*6																*35/*6	*35/*6	*1/*6
CYP2D6_35.001_CYP2D6_7.001	*35/*7	*35/*7	*35/*7	*34/*7																*35/*7	*35/*7	*34/*7
CYP2D6_35.001_CYP2D6_9.001	*35/*9	*35/*9	*35/*9	*35/*9																*35/*9	*35/*9	*35/*9
CYP2D6_35.001_CYP2D6_9.002	*35/*9	*35/*9	*35/*9	*35/*9																*35/*9	*35/*9	*35/*9
CYP2D6_35.001_CYP2D6_10.002	*10/*35	*10/*35	*10/*35	*10/*39																*10/*35	*10/*35	*10/*39
CYP2D6_35.001_CYP2D6_10.004	*10/*35	*10/*35	*10/*35	*10/*35																*10/*35	*10/*35	*10/*35
CYP2D6_35.001_CYP2D6_11.001	*11/*35	*11/*35	*2/*35	*11/*35																*11/*35	*2/*35	*11/*35
CYP2D6_35.001_CYP2D6_12.002	*12/*35	*12/*35	*12/*35	*12/*35																*12/*35	*12/*35	*12/*35
CYP2D6_35.001_CYP2D6_14.001	*14/*35	*14/*35	*14/*35	*14/*35																*14/*35	*14/*35	*14/*35
CYP2D6_35.001_CYP2D6_15.001	*15/*35	*15/*35	*15/*35	*1/*15																*15/*35	*15/*35	*1/*15
CYP2D6_35.001_CYP2D6_15.002	*15/*35	*15/*35	*15/*35	*15/*35																*15/*35	*15/*35	*15/*35
CYP2D6_35.001_CYP2D6_17.001	*17/*35	*17/*35	*17/*35	*17/*35																*17/*35	*17/*35	*17/*35
CYP2D6_35.001_CYP2D6_17.002	*17/*35	*17/*35	*17/*35	*17/*2																*17/*35	*17/*35	*17/*2
CYP2D6_35.001_CYP2D6_17.003	*17/*35	*17/*35	*17/*35	*17/*2																*17/*35	*17/*35	*17/*2
CYP2D6_35.001_CYP2D6_21.002	*21/*35	*21/*35	*21/*35	*2/*21																*21/*35	*21/*35	*2/*21
CYP2D6_35.001_CYP2D6_22.001	*22/*35	*22/*35	*22/*35	*1/*35																*22/*35	*22/*35	*1/*35
CYP2D6_35.001_CYP2D6_28.001	*28/*35	*28/*35	*28/*35	*2/*35																*28/*35	*28/*35	*2/*35
CYP2D6_35.001_CYP2D6_28.002	*28/*35	*28/*35	*28/*35	*2/*35																*28/*35	*28/*35	*2/*35
CYP2D6_35.001_CYP2D6_29.001	*29/*35	*29/*35	*29/*35	*2/*29																*29/*35	*29/*35	*2/*29
CYP2D6_35.001_CYP2D6_31.001	*31/*35	*31/*35	*31/*35	*31/*35																*31/*35	*31/*35	*31/*35
CYP2D6_35.001_CYP2D6_33.001	*33/*35	*33/*35	*33/*35	*1/*35																*33/*35	*33/*35	*1/*35
CYP2D6_35.001_CYP2D6_35.001	*35/*35	*35/*35	*35/*35	*35/*35																*35/*35	*35/*35	*35/*35
CYP2D6_35.001_CYP2D6_109.001	*109/*35	*109/*35	*109/*35	*1/*9																*109/*35	*109/*35	*1/*9
CYP2D6_35.002_CYP2D6_1.001	*1/*35	*1/*35	*1/*35	*1/*35																*1/*35	*1/*35	*1/*35
CYP2D6_35.002_CYP2D6_1.002	*1/*35	*1/*35	*1/*35	*1/*2																*1/*35	*1/*35	*1/*2
CYP2D6_35.002_CYP2D6_1.005	*1/*35	*1/*35	*1/*35	*1/*35																*1/*35	*1/*35	*1/*35
CYP2D6_35.002_CYP2D6_1.007	*1/*35	*1/*35	*1/*35	*1/*35																*1/*35	*1/*35	*1/*35
CYP2D6_35.002_CYP2D6_1.008	*1/*35	*1/*35	*1/*35	*1/*35																*1/*35	*1/*35	*1/*35
CYP2D6_35.002_CYP2D6_1.014	*1/*35	*1/*35	*1/*35	*1/*35																*1/*35	*1/*35	*1/*35
CYP2D6_35.002_CYP2D6_1.019	*1/*35	*1/*35	*1/*35	*1/*2																*1/*35	*1/*35	*1/*2
CYP2D6_35.002_CYP2D6_1.025	*1/*35	*1/*35	*1/*35	*1/*35																*1/*35	*1/*35	*1/*35
CYP2D6_35.002_CYP2D6_2.001	*2/*35	*2/*35	*2/*35	*2/*35																*2/*35	*2/*35	*2/*35
CYP2D6_35.002_CYP2D6_2.013	*2/*35	*2/*35	*2/*35	*2/*35																*2/*35	*2/*35	*2/*35
CYP2D6_35.002_CYP2D6_2.014	*2/*35	*2/*35	*2/*35	*2/*35																*2/*35	*2/*35	*2/*35
CYP2D6_35.002_CYP2D6_2.017	*2/*35	*2/*35	*2/*35	*2/*35																*2/*35	*2/*35	*2/*35
CYP2D6_35.002_CYP2D6_3.001	*3/*35	*3/*35	*3/*35	*1/*3																*3/*35	*3/*35	*1/*3
CYP2D6_35.002_CYP2D6_4.001	*35/*4	*35/*4	*35/*4	*2/*4																*35/*4	*35/*4	*2/*4
CYP2D6_35.002_CYP2D6_4.004	*35/*4	*35/*4	*35/*4	*35/*4																*35/*4	*35/*4	*35/*4
CYP2D6_35.002_CYP2D6_4.012	*35/*4	*35/*4	*35/*4	*2/*4																*35/*4	*35/*4	*2/*4
CYP2D6_35.002_CYP2D6_4.014	*35/*4	*35/*4	*35/*4	*35/*4																*35/*4	*35/*4	*35/*4
CYP2D6_35.002_CYP2D6_4.021	*35/*4	*35/*4	*35/*4	*35/*4																*35/*4	*35/*4	*35/*4
CYP2D6_35.002_CYP2D6_4.026	*35/*4	*35/*4	*35/*4	*35/*4																*35/*4	*35/*4	*35/*4
CYP2D6_35.002_CYP2D6_6.005	*35/*6	*35/*6	*35/*6	*2/*6																*35/*6	*35/*6	*2/*6
CYP2D6_35.002_CYP2D6_6.006	*35/*6	*35/*6	*35/*6	*2/*6																*35/*6	*35/*6	*2/*6
CYP2D6_35.002_CYP2D6_7.001	*35/*7	*35/*7	*35/*7	*2/*7																*35/*7	*35/*7	*2/*7
CYP2D6_35.002_CYP2D6_9.001	*35/*9	*35/*9	*35/*9	*2/*9																*35/*9	*35/*9	*2/*9
CYP2D6_35.002_CYP2D6_9.002	*35/*9	*35/*9	*35/*9	*35/*9																*35/*9	*35/*9	*35/*9
CYP2D6_35.002_CYP2D6_10.002	*10/*35	*10/*2	*10/*35	*10/*39																*10/*2	*10/*35	*10/*39
CYP2D6_35.002_CYP2D6_10.004	*10/*35	*10/*35	*10/*35	*10/*39																*10/*35	*10/*35	*10/*39
CYP2D6_35.002_CYP2D6_11.001	*11/*35	*11/*35	*11/*35	*11/*35																*11/*35	*11/*35	*11/*35
CYP2D6_35.002_CYP2D6_12.002	*12/*35	*12/*35	*12/*35	*12/*2																*12/*35	*12/*35	*12/*2
CYP2D6_35.002_CYP2D6_14.001	*14/*35	*14/*35	*14/*35	*14/*35																*14/*35	*14/*35	*14/*35
CYP2D6_35.002_CYP2D6_15.001	*15/*35	*15/*35	*15/*35	*1/*15																*15/*35	*15/*35	*1/*15
CYP2D6_35.002_CYP2D6_15.002	*15/*35	*15/*35	*15/*35	*1/*15																*15/*35	*15/*35	*1/*15
CYP2D6_35.002_CYP2D6_17.001	*17/*35	*17/*35	*17/*35	*17/*2																*17/*35	*17/*35	*17/*2
CYP2D6_35.002_CYP2D6_17.002	*17/*35	*17/*35	*17/*35	*17/*35																*17/*35	*17/*35	*17/*35
CYP2D6_35.002_CYP2D6_17.003	*17/*35	*17/*35	*17/*35	*17/*35																*17/*35	*17/*35	*17/*35
CYP2D6_35.002_CYP2D6_21.002	*21/*35	*21/*35	*21/*35	*21/*35																*21/*35	*21/*35	*21/*35
CYP2D6_35.002_CYP2D6_22.001	*22/*35	*22/*35	*22/*35	*1/*35																*22/*35	*22/*35	*1/*35
CYP2D6_35.002_CYP2D6_28.001	*28/*35	*28/*35	*28/*35	*2/*35																*28/*35	*28/*35	*2/*35
CYP2D6_35.002_CYP2D6_28.002	*28/*35	*28/*35	*28/*35	*2/*35																*28/*35	*28/*35	*2/*35
CYP2D6_35.002_CYP2D6_29.001	*29/*35	*29/*35	*29/*35	*2/*35																*29/*35	*29/*35	*2/*35
CYP2D6_35.002_CYP2D6_31.001	*31/*35	*31/*35	*31/*35	*31/*35																*31/*35	*31/*35	*31/*35
CYP2D6_35.002_CYP2D6_33.001	*33/*35	*33/*35	*33/*35	*2/*33																*33/*35	*33/*35	*2/*33
CYP2D6_35.002_CYP2D6_35.001	*35/*35	*35/*35	*35/*35	*35/*35																*35/*35	*35/*35	*35/*35
CYP2D6_35.002_CYP2D6_35.002	*35/*35	*35/*35	*35/*35	*35/*35																*35/*35	*35/*35	*35/*35
CYP2D6_35.002_CYP2D6_109.001	*109/*35	*109/*35	*109/*35	*34/*9																*109/*35	*109/*35	*34/*9
CYP2D6_35.003_CYP2D6_1.001	*1/*35	*1/*35	*1/*35	*1/*35																*1/*35	*1/*35	*1/*35
CYP2D6_35.003_CYP2D6_1.002	*1/*35	*1/*35	*1/*35	*1/*2																*1/*35	*1/*35	*1/*2
CYP2D6_35.003_CYP2D6_1.005	*1/*35	*1/*35	*1/*35	*1/*35																*1/*35	*1/*35	*1/*35
CYP2D6_35.003_CYP2D6_1.007	*1/*35	*1/*35	*1/*35	*1/*35																*1/*35	*1/*35	*1/*35
CYP2D6_35.003_CYP2D6_1.008	*1/*35	*1/*35	*1/*35	*1/*2																*1/*35	*1/*35	*1/*2
CYP2D6_35.003_CYP2D6_1.014	*1/*35	*1/*35	*1/*35	*1/*35																*1/*35	*1/*35	*1/*35
CYP2D6_35.003_CYP2D6_1.019	*1/*35	*1/*35	*1/*35	*1/*35																*1/*35	*1/*35	*1/*35
CYP2D6_35.003_CYP2D6_1.025	*1/*35	*1/*35	*1/*35	*1/*35																*1/*35	*1/*35	*1/*35
CYP2D6_35.003_CYP2D6_2.001	*2/*35	*2/*35	*2/*35	*2/*35																*2/*35	*2/*35	*2/*35
CYP2D6_35.003_CYP2D6_2.013	*2/*35	*2/*35	*2/*35	*2/*35																*2/*35	*2/*35	*2/*35
CYP2D6_35.003_CYP2D6_2.014	*2/*35	*2/*35	*2/*35	*2/*35																*2/*35	*2/*35	*2/*35
CYP2D6_35.003_CYP2D6_2.017	*2/*35	*2/*35	*2/*35	*2/*35																*2/*35	*2/*35	*2/*35
CYP2D6_35.003_CYP2D6_3.001	*3/*35	*3/*35	*3/*35	*2/*3																*3/*35	*3/*35	*2/*3
CYP2D6_35.003_CYP2D6_4.001	*35/*4	*35/*4	*35/*4	*10/*4																*35/*4	*35/*4	*10/*4
CYP2D6_35.003_CYP2D6_4.004	*35/*4	*35/*4	*35/*4	*35/*4																*35/*4	*35/*4	*35/*4
CYP2D6_35.003_CYP2D6_4.012	*35/*4	*35/*4	*35/*4	*2/*4																*35/*4	*35/*4	*2/*4
CYP2D6_35.003_CYP2D6_4.014	*35/*4	*35/*4	*35/*4	*35/*4																*35/*4	*35/*4	*35/*4
CYP2D6_35.003_CYP2D6_4.021	*35/*4	*35/*4	*35/*4	*35/*4																*35/*4	*35/*4	*35/*4
CYP2D6_35.003_CYP2D6_4.026	*35/*4	*35/*4	*35/*4	*35/*4																*35/*4	*35/*4	*35/*4
CYP2D6_35.003_CYP2D6_6.005	*35/*6	*35/*6	*35/*6	*35/*6																*35/*6	*35/*6	*35/*6
CYP2D6_35.003_CYP2D6_6.006	*35/*6	*35/*6	*35/*6	*35/*6																*35/*6	*35/*6	*35/*6
CYP2D6_35.003_CYP2D6_7.001	*35/*7	*35/*7	*35/*7	*2/*7																*35/*7	*35/*7	*2/*7
CYP2D6_35.003_CYP2D6_9.001	*35/*9	*35/*9	*35/*9	*2/*9																*35/*9	*35/*9	*2/*9
CYP2D6_35.003_CYP2D6_9.002	*35/*9	*35/*9	*35/*9	*2/*9																*35/*9	*35/*9	*2/*9
CYP2D6_35.003_CYP2D6_10.002	*10/*35	*10/*2	*10/*35	*10/*35																*10/*2	*10/*35	*10/*35
CYP2D6_35.003_CYP2D6_10.004	*10/*35	*10/*35	*10/*35	*10/*39																*10/*35	*10/*35	*10/*39
CYP2D6_35.003_CYP2D6_11.001	*11/*35	*11/*35	*2/*35	*11/*2																*11/*35	*2/*35	*11/*2
CYP2D6_35.003_CYP2D6_12.002	*12/*35	*12/*35	*12/*35	*12/*2																*12/*35	*12/*35	*12/*2
CYP2D6_35.003_CYP2D6_14.001	*14/*35	*14/*35	*14/*35	*14/*35																*14/*35	*14/*35	*14/*35
CYP2D6_35.003_CYP2D6_15.001	*15/*35	*15/*35	*15/*35	*15/*35																*15/*35	*15/*35	*15/*35
CYP2D6_35.003_CYP2D6_15.002	*15/*35	*15/*35	*15/*35	*15/*35																*15/*35	*15/*35	*15/*35
CYP2D6_35.003_CYP2D6_17.001	*17/*35	*17/*35	*17/*35	*17/*35																*17/*35	*17/*35	*17/*35
CYP2D6_35.003_CYP2D6_17.002	*17/*35	*17/*35	*17/*35	*17/*35																*17/*35	*17/*35	*17/*35
CYP2D6_35.003_CYP2D6_17.003	*17/*35	*17/*35	*17/*35	*17/*35																*17/*35	*17/*35	*17/*35
CYP2D6_35.003_CYP2D6_21.002	*21/*35	*21/*35	*21/*35	*21/*35																*21/*35	*21/*35	*21/*35
CYP2D6_35.003_CYP2D6_22.001	*22/*35	*22/*35	*22/*35	*1/*35																*22/*35	*22/*35	*1/*35
CYP2D6_35.003_CYP2D6_28.001	*28/*35	*28/*35	*28/*35	*2/*35																*28/*35	*28/*35	*2/*35
CYP2D6_35.003_CYP2D6_28.002	*28/*35	*28/*35	*28/*35	*28/*35																*28/*35	*28/*35	*28/*35
CYP2D6_35.003_CYP2D6_29.001	*29/*35	*29/*35	*29/*35	*29/*35																*29/*35	*29/*35	*29/*35
CYP2D6_35.003_CYP2D6_31.001	*31/*35	*31/*35	*31/*35	*31/*35																*31/*35	*31/*35	*31/*35
CYP2D6_35.003_CYP2D6_33.001	*33/*35	*33/*35	*33/*35	*2/*33																*33/*35	*33/*35	*2/*33
CYP2D6_35.003_CYP2D6_35.001	*35/*35	*35/*35	*35/*35	*35/*35																*35/*35	*35/*35	*35/*35
CYP2D6_35.003_CYP2D6_35.002	*35/*35	*35/*35	*35/*35	*35/*35																*35/*35	*35/*35	*35/*35
CYP2D6_35.003_CYP2D6_35.003	*35/*35	*35/*35	*35/*35	*2/*2																*35/*35	*35/*35	*2/*2
CYP2D6_35.003_CYP2D6_109.001	*109/*35	*109/*35	*109/*35	*39/*9																*109/*35	*109/*35	*39/*9
CYP2D6_35.004_CYP2D6_1.001	*1/*35	*1/*35	*1/*35	*1/*35																*1/*35	*1/*35	*1/*35
CYP2D6_35.004_CYP2D6_1.002	*1/*35	*1/*35	*1/*35	*1/*2																*1/*35	*1/*35	*1/*2
CYP2D6_35.004_CYP2D6_1.005	*1/*35	*1/*35	*1/*35	*1/*35																*1/*35	*1/*35	*1/*35
CYP2D6_35.004_CYP2D6_1.007	*1/*35	*1/*35	*1/*35	*1/*35																*1/*35	*1/*35	*1/*35
CYP2D6_35.004_CYP2D6_1.008	*1/*35	*1/*35	*1/*35	*1/*2																*1/*35	*1/*35	*1/*2
CYP2D6_35.004_CYP2D6_1.014	*1/*35	*1/*35	*1/*35	*1/*35																*1/*35	*1/*35	*1/*35
CYP2D6_35.004_CYP2D6_1.019	*1/*35	*1/*35	*1/*35	*1/*35																*1/*35	*1/*35	*1/*35
CYP2D6_35.004_CYP2D6_1.025	*1/*35	*1/*35	*1/*35	*1/*35																*1/*35	*1/*35	*1/*35
CYP2D6_35.004_CYP2D6_2.001	*2/*35	*2/*35	*2/*35	*2/*35																*2/*35	*2/*35	*2/*35
CYP2D6_35.004_CYP2D6_2.013	*2/*35	*2/*35	*2/*35	*2/*35																*2/*35	*2/*35	*2/*35
CYP2D6_35.004_CYP2D6_2.014	*2/*35	*2/*35	*2/*35	*2/*35																*2/*35	*2/*35	*2/*35
CYP2D6_35.004_CYP2D6_2.017	*2/*35	*2/*35	*2/*35	*2/*35																*2/*35	*2/*35	*2/*35
CYP2D6_35.004_CYP2D6_3.001	*3/*35	*3/*35	*3/*35	*2/*3																*3/*35	*3/*35	*2/*3
CYP2D6_35.004_CYP2D6_4.001	*35/*4	*35/*4	*35/*4	*10/*4																*35/*4	*35/*4	*10/*4
CYP2D6_35.004_CYP2D6_4.004	*35/*4	*35/*4	*35/*4	*35/*4																*35/*4	*35/*4	*35/*4
CYP2D6_35.004_CYP2D6_4.012	*35/*4	*35/*4	*35/*4	*2/*4																*35/*4	*35/*4	*2/*4
CYP2D6_35.004_CYP2D6_4.014	*35/*4	*35/*4	*35/*4	*35/*4																*35/*4	*35/*4	*35/*4
CYP2D6_35.004_CYP2D6_4.021	*35/*4	*35/*4	*35/*4	*35/*4																*35/*4	*35/*4	*35/*4
CYP2D6_35.004_CYP2D6_4.026	*35/*4	*35/*4	*35/*4	*35/*4																*35/*4	*35/*4	*35/*4
CYP2D6_35.004_CYP2D6_6.005	*35/*6	*35/*6	*35/*6	*35/*6																*35/*6	*35/*6	*35/*6
CYP2D6_35.004_CYP2D6_6.006	*35/*6	*35/*6	*35/*6	*35/*6																*35/*6	*35/*6	*35/*6
CYP2D6_35.004_CYP2D6_7.001	*35/*7	*35/*7	*35/*7	*2/*7																*35/*7	*35/*7	*2/*7
CYP2D6_35.004_CYP2D6_9.001	*35/*9	*35/*9	*35/*9	*2/*9																*35/*9	*35/*9	*2/*9
CYP2D6_35.004_CYP2D6_9.002	*35/*9	*35/*9	*35/*9	*2/*9																*35/*9	*35/*9	*2/*9
CYP2D6_35.004_CYP2D6_10.002	*10/*35	*10/*2	*10/*35	*10/*35																*10/*2	*10/*35	*10/*35
CYP2D6_35.004_CYP2D6_10.004	*10/*35	*10/*35	*10/*35	*10/*39																*10/*35	*10/*35	*10/*39
CYP2D6_35.004_CYP2D6_11.001	*11/*35	*11/*35	*2/*35	*11/*2																*11/*35	*2/*35	*11/*2
CYP2D6_35.004_CYP2D6_12.002	*12/*35	*12/*35	*12/*35	*12/*2																*12/*35	*12/*35	*12/*2
CYP2D6_35.004_CYP2D6_14.001	*14/*35	*14/*35	*14/*35	*14/*35																*14/*35	*14/*35	*14/*35
CYP2D6_35.004_CYP2D6_15.001	*15/*35	*15/*35	*15/*35	*15/*35																*15/*35	*15/*35	*15/*35
CYP2D6_35.004_CYP2D6_15.002	*15/*35	*15/*35	*15/*35	*15/*35																*15/*35	*15/*35	*15/*35
CYP2D6_35.004_CYP2D6_17.001	*17/*35	*17/*35	*17/*35	*17/*35																*17/*35	*17/*35	*17/*35
CYP2D6_35.004_CYP2D6_17.002	*17/*35	*17/*35	*17/*35	*17/*35																*17/*35	*17/*35	*17/*35
CYP2D6_35.004_CYP2D6_17.003	*17/*35	*17/*35	*17/*35	*17/*35																*17/*35	*17/*35	*17/*35
CYP2D6_35.004_CYP2D6_21.002	*21/*35	*21/*35	*21/*35	*21/*35																*21/*35	*21/*35	*21/*35
CYP2D6_35.004_CYP2D6_22.001	*22/*35	*22/*35	*22/*35	*1/*35																*22/*35	*22/*35	*1/*35
CYP2D6_35.004_CYP2D6_28.001	*28/*35	*28/*35	*28/*35	*2/*35																*28/*35	*28/*35	*2/*35
CYP2D6_35.004_CYP2D6_28.002	*28/*35	*28/*35	*28/*35	*2/*35																*28/*35	*28/*35	*2/*35
CYP2D6_35.004_CYP2D6_29.001	*29/*35	*29/*35	*29/*35	*29/*35																*29/*35	*29/*35	*29/*35
CYP2D6_35.004_CYP2D6_31.001	*31/*35	*31/*35	*31/*35	*31/*35																*31/*35	*31/*35	*31/*35
CYP2D6_35.004_CYP2D6_33.001	*33/*35	*33/*35	*33/*35	*2/*33																*33/*35	*33/*35	*2/*33
CYP2D6_35.004_CYP2D6_35.001	*35/*35	*35/*35	*35/*35	*35/*35																*35/*35	*35/*35	*35/*35
CYP2D6_35.004_CYP2D6_35.002	*35/*35	*35/*35	*35/*35	*35/*35																*35/*35	*35/*35	*35/*35
CYP2D6_35.004_CYP2D6_35.003	*35/*35	*35/*35	*35/*35	*2/*2																*35/*35	*35/*35	*2/*2
CYP2D6_35.004_CYP2D6_35.004	*35/*35	*35/*35	*35/*35	*2/*2																*35/*35	*35/*35	*2/*2
CYP2D6_35.004_CYP2D6_109.001	*109/*35	*109/*35	*109/*35	*39/*9																*109/*35	*109/*35	*39/*9
CYP2D6_35.006_CYP2D6_1.001	*1/*35	*1/*35	*1/*35	*1/*35																*1/*35	*1/*35	*1/*35
CYP2D6_35.006_CYP2D6_1.002	*1/*35	*1/*35	*1/*35	*1/*2																*1/*35	*1/*35	*1/*2
CYP2D6_35.006_CYP2D6_1.005	*1/*35	*1/*35	*1/*35	*1/*35																*1/*35	*1/*35	*1/*35
CYP2D6_35.006_CYP2D6_1.007	*1/*35	*1/*35	*1/*35	*1/*35																*1/*35	*1/*35	*1/*35
CYP2D6_35.006_CYP2D6_1.008	*1/*35	*1/*35	*1/*35	*1/*2																*1/*35	*1/*35	*1/*2
CYP2D6_35.006_CYP2D6_1.014	*1/*35	*1/*35	*1/*35	*1/*35																*1/*35	*1/*35	*1/*35
CYP2D6_35.006_CYP2D6_1.019	*1/*35	*1/*35	*1/*35	*1/*35																*1/*35	*1/*35	*1/*35
CYP2D6_35.006_CYP2D6_1.025	*1/*35	*1/*35	*1/*35	*1/*35																*1/*35	*1/*35	*1/*35
CYP2D6_35.006_CYP2D6_2.001	*2/*35	*2/*35	*2/*35	*2/*35																*2/*35	*2/*35	*2/*35
CYP2D6_35.006_CYP2D6_2.013	*2/*35	*2/*35	*2/*35	*2/*35																*2/*35	*2/*35	*2/*35
CYP2D6_35.006_CYP2D6_2.014	*2/*35	*2/*35	*2/*35	*2/*35																*2/*35	*2/*35	*2/*35
CYP2D6_35.006_CYP2D6_2.017	*2/*35	*2/*35	*2/*35	*2/*35																*2/*35	*2/*35	*2/*35
CYP2D6_35.006_CYP2D6_3.001	*3/*35	*3/*35	*3/*35	*2/*3																*3/*35	*3/*35	*2/*3
CYP2D6_35.006_CYP2D6_4.001	*35/*4	*35/*4	*35/*4	*10/*4																*35/*4	*35/*4	*10/*4
CYP2D6_35.006_CYP2D6_4.004	*35/*4	*35/*4	*35/*4	*35/*4																*35/*4	*35/*4	*35/*4
CYP2D6_35.006_CYP2D6_4.012	*35/*4	*35/*4	*35/*4	*2/*4																*35/*4	*35/*4	*2/*4
CYP2D6_35.006_CYP2D6_4.014	*35/*4	*35/*4	*35/*4	*35/*4																*35/*4	*35/*4	*35/*4
CYP2D6_35.006_CYP2D6_4.021	*35/*4	*35/*4	*35/*4	*35/*4																*35/*4	*35/*4	*35/*4
CYP2D6_35.006_CYP2D6_4.026	*35/*4	*35/*4	*35/*4	*35/*4																*35/*4	*35/*4	*35/*4
CYP2D6_35.006_CYP2D6_6.005	*35/*6	*35/*6	*35/*6	*35/*6																*35/*6	*35/*6	*35/*6
CYP2D6_35.006_CYP2D6_6.006	*35/*6	*35/*6	*35/*6	*35/*6																*35/*6	*35/*6	*35/*6
CYP2D6_35.006_CYP2D6_7.001	*35/*7	*35/*7	*35/*7	*2/*7																*35/*7	*35/*7	*2/*7
CYP2D6_35.006_CYP2D6_9.001	*35/*9	*35/*9	*35/*9	*2/*9																*35/*9	*35/*9	*2/*9
CYP2D6_35.006_CYP2D6_9.002	*35/*9	*35/*9	*35/*9	*2/*9																*35/*9	*35/*9	*2/*9
CYP2D6_35.006_CYP2D6_10.002	*10/*35	*10/*2	*10/*35	*10/*35																*10/*2	*10/*35	*10/*35
CYP2D6_35.006_CYP2D6_10.004	*10/*35	*10/*35	*10/*35	*10/*39																*10/*35	*10/*35	*10/*39
CYP2D6_35.006_CYP2D6_11.001	*11/*35	*11/*35	*2/*35	*11/*2																*11/*35	*2/*35	*11/*2
CYP2D6_35.006_CYP2D6_12.002	*12/*35	*12/*35	*12/*35	*12/*2																*12/*35	*12/*35	*12/*2
CYP2D6_35.006_CYP2D6_14.001	*14/*35	*14/*35	*14/*35	*14/*35																*14/*35	*14/*35	*14/*35
CYP2D6_35.006_CYP2D6_15.001	*15/*35	*15/*35	*15/*35	*15/*35																*15/*35	*15/*35	*15/*35
CYP2D6_35.006_CYP2D6_15.002	*15/*35	*15/*35	*15/*35	*15/*35																*15/*35	*15/*35	*15/*35
CYP2D6_35.006_CYP2D6_17.001	*17/*35	*17/*35	*17/*35	*17/*35																*17/*35	*17/*35	*17/*35
CYP2D6_35.006_CYP2D6_17.002	*17/*35	*17/*35	*17/*35	*17/*35																*17/*35	*17/*35	*17/*35
CYP2D6_35.006_CYP2D6_17.003	*17/*35	*17/*35	*17/*35	*17/*35																*17/*35	*17/*35	*17/*35
CYP2D6_35.006_CYP2D6_21.002	*21/*35	*21/*35	*21/*35	*21/*35																*21/*35	*21/*35	*21/*35
CYP2D6_35.006_CYP2D6_22.001	*22/*35	*22/*35	*22/*35	*1/*35																*22/*35	*22/*35	*1/*35
CYP2D6_35.006_CYP2D6_28.001	*28/*35	*28/*35	*28/*35	*2/*35																*28/*35	*28/*35	*2/*35
CYP2D6_35.006_CYP2D6_28.002	*28/*35	*28/*35	*28/*35	*2/*35																*28/*35	*28/*35	*2/*35
CYP2D6_35.006_CYP2D6_29.001	*29/*35	*29/*35	*29/*35	*29/*35																*29/*35	*29/*35	*29/*35
CYP2D6_35.006_CYP2D6_31.001	*31/*35	*31/*35	*31/*35	*31/*35																*31/*35	*31/*35	*31/*35
CYP2D6_35.006_CYP2D6_33.001	*33/*35	*33/*35	*33/*35	*2/*33																*33/*35	*33/*35	*2/*33
CYP2D6_35.006_CYP2D6_35.001	*35/*35	*35/*35	*35/*35	*35/*35																*35/*35	*35/*35	*35/*35
CYP2D6_35.006_CYP2D6_35.002	*35/*35	*35/*35	*35/*35	*35/*35																*35/*35	*35/*35	*35/*35
CYP2D6_35.006_CYP2D6_35.003	*35/*35	*35/*35	*35/*35	*2/*2																*35/*35	*35/*35	*2/*2
CYP2D6_35.006_CYP2D6_35.004	*35/*35	*35/*35	*35/*35	*2/*2																*35/*35	*35/*35	*2/*2
CYP2D6_35.006_CYP2D6_35.006	*35/*35	*35/*35	*35/*35	*2/*2																*35/*35	*35/*35	*2/*2
CYP2D6_35.006_CYP2D6_109.001	*109/*35	*109/*35	*109/*35	*39/*9																*109/*35	*109/*35	*39/*9
CYP2D6_35.007_CYP2D6_1.001	*1/*35	*1/*35	*1/*35	*1/*35																*1/*35	*1/*35	*1/*35
CYP2D6_35.007_CYP2D6_1.002	*1/*35	*1/*35	*1/*35	*1/*2																*1/*35	*1/*35	*1/*2
CYP2D6_35.007_CYP2D6_1.005	*1/*35	*1/*35	*1/*35	*1/*35																*1/*35	*1/*35	*1/*35
CYP2D6_35.007_CYP2D6_1.007	*1/*35	*1/*35	*1/*35	*1/*35																*1/*35	*1/*35	*1/*35
CYP2D6_35.007_CYP2D6_1.008	*1/*35	*1/*35	*1/*35	*1/*2																*1/*35	*1/*35	*1/*2
CYP2D6_35.007_CYP2D6_1.014	*1/*35	*1/*35	*1/*35	*1/*35																*1/*35	*1/*35	*1/*35
CYP2D6_35.007_CYP2D6_1.019	*1/*35	*1/*35	*1/*35	*1/*35																*1/*35	*1/*35	*1/*35
CYP2D6_35.007_CYP2D6_1.025	*1/*35	*1/*35	*1/*35	*1/*35																*1/*35	*1/*35	*1/*35
CYP2D6_35.007_CYP2D6_2.001	*2/*35	*2/*35	*2/*35	*2/*35																*2/*35	*2/*35	*2/*35
CYP2D6_35.007_CYP2D6_2.013	*2/*35	*2/*35	*2/*35	*2/*35																*2/*35	*2/*35	*2/*35
CYP2D6_35.007_CYP2D6_2.014	*2/*35	*2/*35	*2/*35	*2/*35																*2/*35	*2/*35	*2/*35
CYP2D6_35.007_CYP2D6_2.017	*2/*35	*2/*35	*2/*35	*2/*35																*2/*35	*2/*35	*2/*35
CYP2D6_35.007_CYP2D6_3.001	*3/*35	*3/*35	*3/*35	*2/*3																*3/*35	*3/*35	*2/*3
CYP2D6_35.007_CYP2D6_4.001	*35/*4	*35/*4	*35/*4	*10/*4																*35/*4	*35/*4	*10/*4
CYP2D6_35.007_CYP2D6_4.004	*35/*4	*35/*4	*35/*4	*35/*4																*35/*4	*35/*4	*35/*4
CYP2D6_35.007_CYP2D6_4.012	*35/*4	*35/*4	*35/*4	*35/*4																*35/*4	*35/*4	*35/*4
CYP2D6_35.007_CYP2D6_4.014	*35/*4	*35/*4	*35/*4	*35/*4																*35/*4	*35/*4	*35/*4
CYP2D6_35.007_CYP2D6_4.021	*35/*4	*35/*4	*35/*4	*35/*4																*35/*4	*35/*4	*35/*4
CYP2D6_35.007_CYP2D6_4.026	*35/*4	*35/*4	*35/*4	*35/*4																*35/*4	*35/*4	*35/*4
CYP2D6_35.007_CYP2D6_6.005	*35/*6	*35/*6	*35/*6	*35/*6																*35/*6	*35/*6	*35/*6
CYP2D6_35.007_CYP2D6_6.006	*35/*6	*35/*6	*35/*6	*35/*6																*35/*6	*35/*6	*35/*6
CYP2D6_35.007_CYP2D6_7.001	*35/*7	*35/*7	*35/*7	*2/*7																*35/*7	*35/*7	*2/*7
CYP2D6_35.007_CYP2D6_9.001	*35/*9	*35/*9	*35/*9	*2/*9																*35/*9	*35/*9	*2/*9
CYP2D6_35.007_CYP2D6_9.002	*35/*9	*35/*9	*35/*9	*2/*9																*35/*9	*35/*9	*2/*9
CYP2D6_35.007_CYP2D6_10.002	*10/*35	*10/*2	*10/*35	*10/*35																*10/*2	*10/*35	*10/*35
CYP2D6_35.007_CYP2D6_10.004	*10/*35	*10/*35	*10/*35	*10/*39																*10/*35	*10/*35	*10/*39
CYP2D6_35.007_CYP2D6_11.001	*11/*35	*11/*35	*2/*35	*11/*2																*11/*35	*2/*35	*11/*2
CYP2D6_35.007_CYP2D6_12.002	*12/*35	*12/*35	*12/*35	*12/*2																*12/*35	*12/*35	*12/*2
CYP2D6_35.007_CYP2D6_14.001	*14/*35	*14/*35	*14/*35	*14/*35																*14/*35	*14/*35	*14/*35
CYP2D6_35.007_CYP2D6_15.001	*15/*35	*15/*35	*15/*35	*15/*35																*15/*35	*15/*35	*15/*35
CYP2D6_35.007_CYP2D6_15.002	*15/*35	*15/*35	*15/*35	*15/*35																*15/*35	*15/*35	*15/*35
CYP2D6_35.007_CYP2D6_17.001	*17/*35	*17/*35	*17/*35	*17/*35																*17/*35	*17/*35	*17/*35
CYP2D6_35.007_CYP2D6_17.002	*17/*35	*17/*35	*17/*35	*17/*2																*17/*35	*17/*35	*17/*2
CYP2D6_35.007_CYP2D6_17.003	*17/*35	*17/*35	*17/*35	*17/*2																*17/*35	*17/*35	*17/*2
CYP2D6_35.007_CYP2D6_21.002	*21/*35	*21/*35	*21/*35	*2/*21																*21/*35	*21/*35	*2/*21
CYP2D6_35.007_CYP2D6_22.001	*22/*35	*22/*35	*22/*35	*1/*35																*22/*35	*22/*35	*1/*35
CYP2D6_35.007_CYP2D6_28.001	*28/*35	*28/*35	*28/*35	*2/*35																*28/*35	*28/*35	*2/*35
CYP2D6_35.007_CYP2D6_28.002	*28/*35	*28/*35	*28/*35	*2/*35																*28/*35	*28/*35	*2/*35
CYP2D6_35.007_CYP2D6_29.001	*29/*35	*29/*35	*29/*35	*2/*29																*29/*35	*29/*35	*2/*29
CYP2D6_35.007_CYP2D6_31.001	*31/*35	*31/*35	*31/*35	*2/*31																*31/*35	*31/*35	*2/*31
CYP2D6_35.007_CYP2D6_33.001	*33/*35	*33/*35	*33/*35	*2/*33																*33/*35	*33/*35	*2/*33
CYP2D6_35.007_CYP2D6_35.001	*35/*35	*35/*35	*35/*35	*35/*35																*35/*35	*35/*35	*35/*35
CYP2D6_35.007_CYP2D6_35.002	*35/*35	*35/*35	*35/*35	*35/*35																*35/*35	*35/*35	*35/*35
CYP2D6_35.007_CYP2D6_35.003	*35/*35	*35/*35	*35/*35	*35/*35																*35/*35	*35/*35	*35/*35
CYP2D6_35.007_CYP2D6_35.004	*35/*35	*35/*35	*35/*35	*35/*35																*35/*35	*35/*35	*35/*35
CYP2D6_35.007_CYP2D6_35.006	*35/*35	*35/*35	*35/*35	*35/*35																*35/*35	*35/*35	*35/*35
CYP2D6_35.007_CYP2D6_35.007	*35/*35	*35/*35	*35/*35	*35/*35																*35/*35	*35/*35	*35/*35
CYP2D6_35.007_CYP2D6_39.001	*35/*39	*35/*39	*35/*39	*35/*39																*35/*39	*35/*39	*35/*39
CYP2D6_35.007_CYP2D6_40.001	*35/*40	*35/*40	*35/*40	*35/*40																*35/*40	*35/*40	*35/*40
CYP2D6_35.007_CYP2D6_41.001	*35/*41	*35/*41	*35/*41	*35/*41																*35/*41	*35/*41	*35/*41
CYP2D6_35.007_CYP2D6_41.002	*35/*41	*35/*41	*35/*41	*35/*41																*35/*41	*35/*41	*35/*41
CYP2D6_35.007_CYP2D6_41.003	*35/*41	*35/*41	*35/*41	*35/*41																*35/*41	*35/*41	*35/*41
CYP2D6_35.007_CYP2D6_41.004	*35/*41	*35/*41	*35/*41	*35/*41																*35/*41	*35/*41	*35/*41
CYP2D6_35.007_CYP2D6_41.005	*35/*41	*35/*41	*35/*41	*35/*41																*35/*41	*35/*41	*35/*41
CYP2D6_35.007_CYP2D6_42.001	*35/*42	*35/*42	*35/*42	*2/*42																*35/*42	*35/*42	*2/*42
CYP2D6_35.007_CYP2D6_43.001	*35/*43	*35/*43	*35/*43	*1/*35																*35/*43	*35/*43	*1/*35
CYP2D6_35.007_CYP2D6_43.002	*35/*43	*35/*43	*35/*43	*1/*35																*35/*43	*35/*43	*1/*35
CYP2D6_35.007_CYP2D6_45.001	*35/*45	*35/*45	*35/*45	*2/*35																*35/*45	*35/*45	*2/*35
CYP2D6_35.007_CYP2D6_45.002	*35/*45	*35/*45	*35/*45	*2/*35																*35/*45	*35/*45	*2/*35
CYP2D6_35.007_CYP2D6_46.001	*35/*46	*35/*46	*35/*46	*2/*35																*35/*46	*35/*46	*2/*35
CYP2D6_35.007_CYP2D6_46.002	*35/*46	*35/*46	*35/*46	*2/*35																*35/*46	*35/*46	*2/*35
CYP2D6_35.007_CYP2D6_46.003	*35/*46	*35/*46	*35/*46	*2/*35																*35/*46	*35/*46	*2/*35
CYP2D6_35.007_CYP2D6_47.001	*35/*47	*35/*47	*35/*47	*39/*47																*35/*47	*35/*47	*39/*47
CYP2D6_35.007_CYP2D6_48.001	*35/*48	*35/*48	*35/*48	*1/*35																*35/*48	*35/*48	*1/*35
CYP2D6_35.007_CYP2D6_49.001	*35/*49	*35/*49	*35/*49	*10/*39																*35/*49	*35/*49	*10/*39
CYP2D6_35.007_CYP2D6_50.001	*35/*50	*35/*50	*35/*50	*35/*50																*35/*50	*35/*50	*35/*50
CYP2D6_35.007_CYP2D6_51.001	*35/*51	*35/*51	*35/*51	*35/*51																*35/*51	*35/*51	*35/*51
CYP2D6_35.007_CYP2D6_52.002	*35/*52	*35/*52	*35/*52	*10/*39																*35/*52	*35/*52	*10/*39
CYP2D6_35.007_CYP2D6_56.001	*35/*56	*35/*56	*35/*56	*35/*56																*35/*56	*35/*56	*35/*56
CYP2D6_35.007_CYP2D6_56.002	*35/*56	*35/*56	*35/*56	*10/*56																*35/*56	*35/*56	*10/*56
CYP2D6_35.007_CYP2D6_56.003	*35/*56	*35/*56	*35/*56	*35/*56																*35/*56	*35/*56	*35/*56
CYP2D6_35.007_CYP2D6_58.001	*35/*58	*35/*58	*35/*58	*17/*2																*35/*58	*35/*58	*17/*2
CYP2D6_35.007_CYP2D6_59.001	*35/*59	*35/*59	*35/*59	*2/*59																*35/*59	*35/*59	*2/*59
CYP2D6_35.007_CYP2D6_62.001	*35/*62	*35/*62	*35/*62	*35/*62																*35/*62	*35/*62	*35/*62
CYP2D6_35.007_CYP2D6_64.001	*35/*64	*35/*64	*35/*64	*10/*17																*35/*64	*35/*64	*10/*17
CYP2D6_35.007_CYP2D6_69.001	*35/*69	*35/*69	*35/*69	*10/*41																*35/*69	*35/*69	*10/*41
CYP2D6_35.007_CYP2D6_70.001	*35/*70	*35/*70	*35/*70	*2/*39																*35/*70	*35/*70	*2/*39
CYP2D6_35.007_CYP2D6_71.001	*35/*71	*35/*71	*35/*71	*1/*35																*35/*71	*35/*71	*1/*35
CYP2D6_35.007_CYP2D6_71.002	*35/*71	*35/*71	*35/*71	*1/*35																*35/*71	*35/*71	*1/*35
CYP2D6_35.007_CYP2D6_71.003	*35/*71	*35/*71	*35/*71	*1/*35																*35/*71	*35/*71	*1/*35
CYP2D6_35.007_CYP2D6_73.001	*35/*73	*35/*73	*35/*73	*2/*35																*35/*73	*35/*73	*2/*35
CYP2D6_35.007_CYP2D6_74.001	*35/*74	*35/*74	*35/*74	*1/*35																*35/*74	*35/*74	*1/*35
CYP2D6_35.007_CYP2D6_75.001	*35/*75	*35/*75	*35/*75	*1/*35																*35/*75	*35/*75	*1/*35
CYP2D6_35.007_CYP2D6_81.001	*35/*81	*35/*81	*35/*81	*35/*81																*35/*81	*35/*81	*35/*81
CYP2D6_35.007_CYP2D6_84.001	*35/*84	*35/*84	*35/*84	*2/*84																*35/*84	*35/*84	*2/*84
CYP2D6_35.007_CYP2D6_84.002	*35/*84	*35/*84	*35/*84	*35/*84																*35/*84	*35/*84	*35/*84
CYP2D6_35.007_CYP2D6_85.001	*35/*85	*35/*85	*35/*85	*2/*35																*35/*85	*35/*85	*2/*35
CYP2D6_35.007_CYP2D6_86.001	*35/*86	*35/*86	*35/*86	*35/*86																*35/*86	*35/*86	*35/*86
CYP2D6_35.007_CYP2D6_90.001	*35/*90	*35/*90	*35/*90	*1/*35																*35/*90	*35/*90	*1/*35
CYP2D6_35.007_CYP2D6_100.001	*100/*35	*100/*35	*100/*35	*100/*35																*100/*35	*100/*35	*100/*35
CYP2D6_35.007_CYP2D6_101.001	*101/*35	*101/*35	*101/*35	*101/*35																*101/*35	*101/*35	*101/*35
CYP2D6_35.007_CYP2D6_106.001	*106/*35	*106/*35	*106/*35	*106/*2																*106/*35	*106/*35	*106/*2
CYP2D6_35.007_CYP2D6_106.002	*106/*35	*106/*35	*106/*35	*106/*2																*106/*35	*106/*35	*106/*2
CYP2D6_35.007_CYP2D6_108.001	*108/*35	*108/*35	*108/*35	*1/*35																*108/*35	*108/*35	*1/*35
CYP2D6_35.007_CYP2D6_109.001	*109/*35	*109/*35	*109/*35	*1/*9																*109/*35	*109/*35	*1/*9
CYP2D6_39.001_CYP2D6_1.001	*1/*39	*1/*39	*1/*39	*1/*39																*1/*39	*1/*39	*1/*39
CYP2D6_39.001_CYP2D6_1.002	*1/*39	*1/*39	*1/*39	*1/*39																*1/*39	*1/*39	*1/*39
CYP2D6_39.001_CYP2D6_1.005	*1/*39	*1/*39	*1/*39	*1/*39																*1/*39	*1/*39	*1/*39
CYP2D6_39.001_CYP2D6_1.007	*1/*39	*1/*39	*1/*39	*1/*39																*1/*39	*1/*39	*1/*39
CYP2D6_39.001_CYP2D6_1.008	*1/*39	*1/*39	*1/*39	*1/*39																*1/*39	*1/*39	*1/*39
CYP2D6_39.001_CYP2D6_1.014	*1/*39	*1/*39	*1/*39	*1/*39																*1/*39	*1/*39	*1/*39
CYP2D6_39.001_CYP2D6_1.019	*1/*39	*1/*39	*1/*39	*1/*39																*1/*39	*1/*39	*1/*39
CYP2D6_39.001_CYP2D6_1.025	*1/*39	*1/*39	*1/*39	*1/*39																*1/*39	*1/*39	*1/*39
CYP2D6_39.001_CYP2D6_2.001	*2/*39	*2/*39	*2/*39	*2/*39																*2/*39	*2/*39	*2/*39
CYP2D6_39.001_CYP2D6_2.013	*2/*39	*2/*39	*2/*39	*2/*39																*2/*39	*2/*39	*2/*39
CYP2D6_39.001_CYP2D6_2.014	*2/*39	*2/*39	*2/*39	*2/*39																*2/*39	*2/*39	*2/*39
CYP2D6_39.001_CYP2D6_2.017	*2/*39	*2/*39	*2/*39	*2/*39																*2/*39	*2/*39	*2/*39
CYP2D6_39.001_CYP2D6_3.001	*3/*39	*3/*39	*3/*39	*3/*39																*3/*39	*3/*39	*3/*39
CYP2D6_39.001_CYP2D6_4.001	*39/*4	*39/*4	*39/*4	*10/*4																*39/*4	*39/*4	*10/*4
CYP2D6_39.001_CYP2D6_4.004	*39/*4	*10/*4	*39/*4	*39/*4																*10/*4	*39/*4	*39/*4
CYP2D6_39.001_CYP2D6_4.012	*39/*4	*39/*4	*39/*4	*1/*4																*39/*4	*39/*4	*1/*4
CYP2D6_39.001_CYP2D6_4.014	*39/*4	*39/*4	*39/*4	*39/*4																*39/*4	*39/*4	*39/*4
CYP2D6_39.001_CYP2D6_4.021	*39/*4	*39/*4	*39/*4	*39/*4																*39/*4	*39/*4	*39/*4
CYP2D6_39.001_CYP2D6_4.026	*39/*4	*39/*4	*39/*4	*39/*4																*39/*4	*39/*4	*39/*4
CYP2D6_39.001_CYP2D6_6.005	*39/*6	*39/*6	*39/*6	*39/*6																*39/*6	*39/*6	*39/*6
CYP2D6_39.001_CYP2D6_6.006	*39/*6	*39/*6	*1/*6	*39/*6																*39/*6	*1/*6	*39/*6
CYP2D6_39.001_CYP2D6_7.001	*39/*7	*39/*7	*39/*7	*39/*7																*39/*7	*39/*7	*39/*7
CYP2D6_39.001_CYP2D6_9.001	*39/*9	*39/*9	*39/*9	*39/*9																*39/*9	*39/*9	*39/*9
CYP2D6_39.001_CYP2D6_9.002	*39/*9	*39/*9	*39/*9	*39/*9																*39/*9	*39/*9	*39/*9
CYP2D6_39.001_CYP2D6_10.002	*10/*39	*10/*39	*10/*39	*10/*39																*10/*39	*10/*39	*10/*39
CYP2D6_39.001_CYP2D6_10.004	*10/*39	*10/*39	*10/*39	*10/*39																*10/*39	*10/*39	*10/*39
CYP2D6_39.001_CYP2D6_11.001	*11/*39	*11/*39	*11/*39	*11/*39																*11/*39	*11/*39	*11/*39
CYP2D6_39.001_CYP2D6_12.002	*12/*39	*12/*39	*12/*39	*1/*12																*12/*39	*12/*39	*1/*12
CYP2D6_39.001_CYP2D6_14.001	*14/*39	*14/*39	*14/*39	*14/*39																*14/*39	*14/*39	*14/*39
CYP2D6_39.001_CYP2D6_15.001	*15/*39	*15/*39	*15/*39	*1/*15																*15/*39	*15/*39	*1/*15
CYP2D6_39.001_CYP2D6_15.002	*15/*39	*15/*39	*15/*39	*15/*39																*15/*39	*15/*39	*15/*39
CYP2D6_39.001_CYP2D6_17.001	*17/*39	*17/*39	*17/*39	*17/*2																*17/*39	*17/*39	*17/*2
CYP2D6_39.001_CYP2D6_17.002	*17/*39	*17/*39	*17/*39	*17/*39																*17/*39	*17/*39	*17/*39
CYP2D6_39.001_CYP2D6_17.003	*17/*39	*17/*39	*17/*39	*17/*39																*17/*39	*17/*39	*17/*39
CYP2D6_39.001_CYP2D6_21.002	*21/*39	*21/*39	*21/*39	*21/*39																*21/*39	*21/*39	*21/*39
CYP2D6_39.001_CYP2D6_22.001	*22/*39	*22/*39	*22/*39	*1/*39																*22/*39	*22/*39	*1/*39
CYP2D6_39.001_CYP2D6_28.001	*28/*39	*28/*39	*28/*39	*28/*39																*28/*39	*28/*39	*28/*39
CYP2D6_39.001_CYP2D6_28.002	*28/*39	*28/*39	*28/*39	*2/*39																*28/*39	*28/*39	*2/*39
CYP2D6_39.001_CYP2D6_29.001	*29/*39	*29/*39	*29/*39	*2/*39																*29/*39	*29/*39	*2/*39
CYP2D6_39.001_CYP2D6_31.001	*31/*39	*31/*39	*31/*39	*31/*39																*31/*39	*31/*39	*31/*39
CYP2D6_39.001_CYP2D6_33.001	*33/*39	*33/*39	*33/*39	*33/*39																*33/*39	*33/*39	*33/*39
CYP2D6_39.001_CYP2D6_35.001	*35/*39	*35/*39	*35/*39	*35/*39																*35/*39	*35/*39	*35/*39
CYP2D6_39.001_CYP2D6_35.002	*35/*39	*35/*39	*35/*39	*35/*39																*35/*39	*35/*39	*35/*39
CYP2D6_39.001_CYP2D6_35.003	*35/*39	*35/*39	*2/*39	*35/*39																*35/*39	*2/*39	*35/*39
CYP2D6_39.001_CYP2D6_35.004	*35/*39	*35/*39	*35/*39	*35/*39																*35/*39	*35/*39	*35/*39
CYP2D6_39.001_CYP2D6_35.006	*35/*39	*35/*39	*35/*39	*35/*39																*35/*39	*35/*39	*35/*39
CYP2D6_39.001_CYP2D6_39.001	*39/*39	*39/*39	*39/*39	*39/*39																*39/*39	*39/*39	*39/*39
CYP2D6_39.001_CYP2D6_109.001	*109/*39	*109/*39	*109/*39	*39/*9																*109/*39	*109/*39	*39/*9
CYP2D6_40.001_CYP2D6_1.001	*1/*40	*1/*40	*1/*40	*1/*40																*1/*40	*1/*40	*1/*40
CYP2D6_40.001_CYP2D6_1.002	*1/*40	*1/*40	*1/*40	*1/*17																*1/*40	*1/*40	*1/*17
CYP2D6_40.001_CYP2D6_1.005	*1/*40	*1/*40	*1/*40	*1/*40																*1/*40	*1/*40	*1/*40
CYP2D6_40.001_CYP2D6_1.007	*1/*40	*1/*40	*1/*40	*1/*40																*1/*40	*1/*40	*1/*40
CYP2D6_40.001_CYP2D6_1.008	*1/*40	*1/*40	*1/*40	*17/*39																*1/*40	*1/*40	*17/*39
CYP2D6_40.001_CYP2D6_1.014	*1/*40	*1/*40	*1/*40	*1/*40																*1/*40	*1/*40	*1/*40
CYP2D6_40.001_CYP2D6_1.019	*1/*40	*1/*40	*1/*40	*1/*40																*1/*40	*1/*40	*1/*40
CYP2D6_40.001_CYP2D6_1.025	*1/*40	*1/*40	*1/*40	*1/*40																*1/*40	*1/*40	*1/*40
CYP2D6_40.001_CYP2D6_2.001	*2/*40	*2/*40	*2/*40	*17/*2																*2/*40	*2/*40	*17/*2
CYP2D6_40.001_CYP2D6_2.013	*2/*40	*2/*40	*2/*40	*2/*40																*2/*40	*2/*40	*2/*40
CYP2D6_40.001_CYP2D6_2.014	*2/*40	*2/*40	*2/*40	*2/*40																*2/*40	*2/*40	*2/*40
CYP2D6_40.001_CYP2D6_2.017	*2/*40	*2/*40	*2/*40	*2/*40																*2/*40	*2/*40	*2/*40
CYP2D6_40.001_CYP2D6_3.001	*3/*40	*3/*40	*3/*40	*1/*40																*3/*40	*3/*40	*1/*40
CYP2D6_40.001_CYP2D6_4.001	*4/*40	*4/*40	*4/*40	*4/*40																*4/*40	*4/*40	*4/*40
CYP2D6_40.001_CYP2D6_4.004	*4/*40	*4/*40	*4/*40	*4/*40																*4/*40	*4/*40	*4/*40
CYP2D6_40.001_CYP2D6_4.012	*4/*40	*4/*40	*4/*40	*1/*40																*4/*40	*4/*40	*1/*40
CYP2D6_40.001_CYP2D6_4.014	*4/*40	*4/*40	*4/*40	*4/*40																*4/*40	*4/*40	*4/*40
CYP2D6_40.001_CYP2D6_4.021	*4/*40	*4/*40	*4/*40	*2/*4																*4/*40	*4/*40	*2/*4
CYP2D6_40.001_CYP2D6_4.026	*4/*40	*4/*40	*4/*40	*2/*4																*4/*40	*4/*40	*2/*4
CYP2D6_40.001_CYP2D6_6.005	*40/*6	*40/*6	*40/*6	*2/*6																*40/*6	*40/*6	*2/*6
CYP2D6_40.001_CYP2D6_6.006	*40/*6	*40/*6	*40/*6	*2/*6																*40/*6	*40/*6	*2/*6
CYP2D6_40.001_CYP2D6_7.001	*40/*7	*40/*7	*40/*7	*40/*7																*40/*7	*40/*7	*40/*7
CYP2D6_40.001_CYP2D6_9.001	*40/*9	*40/*9	*40/*9	*1/*40																*40/*9	*40/*9	*1/*40
CYP2D6_40.001_CYP2D6_9.002	*40/*9	*40/*9	*40/*9	*1/*40																*40/*9	*40/*9	*1/*40
CYP2D6_40.001_CYP2D6_10.002	*10/*40	*10/*40	*10/*40	*39/*40																*10/*40	*10/*40	*39/*40
CYP2D6_40.001_CYP2D6_10.004	*10/*40	*10/*40	*10/*40	*10/*40																*10/*40	*10/*40	*10/*40
CYP2D6_40.001_CYP2D6_11.001	*11/*40	*11/*40	*2/*40	*11/*40																*11/*40	*2/*40	*11/*40
CYP2D6_40.001_CYP2D6_12.002	*12/*40	*12/*17	*12/*40	*12/*40																*12/*17	*12/*40	*12/*40
CYP2D6_40.001_CYP2D6_14.001	*14/*40	*14/*40	*14/*40	*14/*40																*14/*40	*14/*40	*14/*40
CYP2D6_40.001_CYP2D6_15.001	*15/*40	*15/*40	*15/*40	*1/*40																*15/*40	*15/*40	*1/*40
CYP2D6_40.001_CYP2D6_15.002	*15/*40	*15/*40	*15/*40	*15/*40																*15/*40	*15/*40	*15/*40
CYP2D6_40.001_CYP2D6_17.001	*17/*40	*17/*40	*17/*40	*17/*40																*17/*40	*17/*40	*17/*40
CYP2D6_40.001_CYP2D6_17.002	*17/*40	*17/*40	*17/*17	*17/*40																*17/*40	*17/*17	*17/*40
CYP2D6_40.001_CYP2D6_17.003	*17/*40	*17/*40	*17/*40	*17/*40																*17/*40	*17/*40	*17/*40
CYP2D6_40.001_CYP2D6_21.002	*21/*40	*21/*40	*21/*40	*17/*21																*21/*40	*21/*40	*17/*21
CYP2D6_40.001_CYP2D6_22.001	*22/*40	*22/*40	*22/*40	*1/*40																*22/*40	*22/*40	*1/*40
CYP2D6_40.001_CYP2D6_28.001	*28/*40	*28/*40	*28/*40	*28/*40																*28/*40	*28/*40	*28/*40
CYP2D6_40.001_CYP2D6_28.002	*28/*40	*28/*40	*28/*40	*2/*40																*28/*40	*28/*40	*2/*40
CYP2D6_40.001_CYP2D6_29.001	*29/*40	*29/*40	*29/*40	*2/*40																*29/*40	*29/*40	*2/*40
CYP2D6_40.001_CYP2D6_31.001	*31/*40	*31/*40	*31/*40	*31/*40																*31/*40	*31/*40	*31/*40
CYP2D6_40.001_CYP2D6_33.001	*33/*40	*33/*40	*33/*40	*17/*33																*33/*40	*33/*40	*17/*33
CYP2D6_40.001_CYP2D6_35.001	*35/*40	*35/*40	*35/*40	*35/*40																*35/*40	*35/*40	*35/*40
CYP2D6_40.001_CYP2D6_35.002	*35/*40	*35/*40	*35/*40	*2/*40																*35/*40	*35/*40	*2/*40
CYP2D6_40.001_CYP2D6_35.003	*35/*40	*35/*40	*2/*40	*35/*40																*35/*40	*2/*40	*35/*40
CYP2D6_40.001_CYP2D6_35.004	*35/*40	*35/*40	*35/*40	*35/*40																*35/*40	*35/*40	*35/*40
CYP2D6_40.001_CYP2D6_35.006	*35/*40	*35/*40	*35/*40	*35/*40																*35/*40	*35/*40	*35/*40
CYP2D6_40.001_CYP2D6_39.001	*39/*40	*39/*40	*17/*39	*2/*40																*39/*40	*17/*39	*2/*40
CYP2D6_40.001_CYP2D6_40.001	*40/*40	*40/*40	*40/*40	*40/*40																*40/*40	*40/*40	*40/*40
CYP2D6_40.001_CYP2D6_109.001	*109/*40	*109/*40	*109/*40	*17/*9																*109/*40	*109/*40	*17/*9
CYP2D6_41.001_CYP2D6_1.001	*1/*41	*1/*41	*1/*41	*1/*41																*1/*41	*1/*41	*1/*41
CYP2D6_41.001_CYP2D6_1.002	*1/*41	*1/*41	*1/*41	*1/*41																*1/*41	*1/*41	*1/*41
CYP2D6_41.001_CYP2D6_1.005	*1/*41	*1/*41	*1/*41	*1/*41																*1/*41	*1/*41	*1/*41
CYP2D6_41.001_CYP2D6_1.007	*1/*41	*1/*41	*1/*41	*1/*41																*1/*41	*1/*41	*1/*41
CYP2D6_41.001_CYP2D6_1.008	*1/*41	*1/*41	*1/*41	*39/*41																*1/*41	*1/*41	*39/*41
CYP2D6_41.001_CYP2D6_1.014	*1/*41	*1/*41	*1/*41	*1/*41																*1/*41	*1/*41	*1/*41
CYP2D6_41.001_CYP2D6_1.019	*1/*41	*1/*41	*1/*41	*1/*41																*1/*41	*1/*41	*1/*41
CYP2D6_41.001_CYP2D6_1.025	*1/*41	*1/*41	*1/*41	*1/*41																*1/*41	*1/*41	*1/*41
CYP2D6_41.001_CYP2D6_2.001	*2/*41	*2/*41	*2/*41	*2/*41																*2/*41	*2/*41	*2/*41
CYP2D6_41.001_CYP2D6_2.013	*2/*41	*2/*41	*2/*41	*2/*41																*2/*41	*2/*41	*2/*41
CYP2D6_41.001_CYP2D6_2.014	*2/*41	*2/*41	*2/*41	*2/*41																*2/*41	*2/*41	*2/*41
CYP2D6_41.001_CYP2D6_2.017	*2/*41	*2/*41	*2/*41	*2/*41																*2/*41	*2/*41	*2/*41
CYP2D6_41.001_CYP2D6_3.001	*3/*41	*3/*41	*3/*41	*3/*41																*3/*41	*3/*41	*3/*41
CYP2D6_41.001_CYP2D6_4.001	*4/*41	*4/*41	*4/*41	*4/*69																*4/*41	*4/*41	*4/*69
CYP2D6_41.001_CYP2D6_4.004	*4/*41	*4/*41	*4/*41	*4/*69																*4/*41	*4/*41	*4/*69
CYP2D6_41.001_CYP2D6_4.012	*4/*41	*4/*41	*4/*41	*4/*41																*4/*41	*4/*41	*4/*41
CYP2D6_41.001_CYP2D6_4.014	*4/*41	*4/*41	*4/*41	*4/*69																*4/*41	*4/*41	*4/*69
CYP2D6_41.001_CYP2D6_4.021	*4/*41	*4/*41	*4/*41	*4/*69																*4/*41	*4/*41	*4/*69
CYP2D6_41.001_CYP2D6_4.026	*4/*41	*4/*41	*4/*41	*4/*69																*4/*41	*4/*41	*4/*69
CYP2D6_41.001_CYP2D6_6.005	*41/*6	*41/*6	*41/*6	*41/*6																*41/*6	*41/*6	*41/*6
CYP2D6_41.001_CYP2D6_6.006	*41/*6	*41/*6	*41/*6	*41/*6																*41/*6	*41/*6	*41/*6
CYP2D6_41.001_CYP2D6_7.001	*41/*7	*41/*7	*41/*7	*1/*7																*41/*7	*41/*7	*1/*7
CYP2D6_41.001_CYP2D6_9.001	*41/*9	*41/*9	*41/*9	*1/*9																*41/*9	*41/*9	*1/*9
CYP2D6_41.001_CYP2D6_9.002	*41/*9	*41/*9	*41/*9	*1/*9																*41/*9	*41/*9	*1/*9
CYP2D6_41.001_CYP2D6_10.002	*10/*41	*10/*41	*10/*41	*10/*41																*10/*41	*10/*41	*10/*41
CYP2D6_41.001_CYP2D6_10.004	*10/*41	*10/*41	*10/*41	*39/*69																*10/*41	*10/*41	*39/*69
CYP2D6_41.001_CYP2D6_11.001	*11/*41	*11/*41	*2/*41	*11/*41																*11/*41	*2/*41	*11/*41
CYP2D6_41.001_CYP2D6_12.002	*12/*41	*12/*41	*12/*41	*12/*2																*12/*41	*12/*41	*12/*2
CYP2D6_41.001_CYP2D6_14.001	*14/*41	*14/*41	*14/*41	*14/*41																*14/*41	*14/*41	*14/*41
CYP2D6_41.001_CYP2D6_15.001	*15/*41	*15/*41	*15/*41	*15/*41																*15/*41	*15/*41	*15/*41
CYP2D6_41.001_CYP2D6_15.002	*15/*41	*15/*41	*15/*41	*1/*15																*15/*41	*15/*41	*1/*15
CYP2D6_41.001_CYP2D6_17.001	*17/*41	*17/*41	*17/*41	*17/*41																*17/*41	*17/*41	*17/*41
CYP2D6_41.001_CYP2D6_17.002	*17/*41	*17/*41	*17/*41	*17/*2																*17/*41	*17/*41	*17/*2
CYP2D6_41.001_CYP2D6_17.003	*17/*41	*17/*41	*17/*41	*17/*2																*17/*41	*17/*41	*17/*2
CYP2D6_41.001_CYP2D6_21.002	*21/*41	*21/*41	*21/*41	*2/*21																*21/*41	*21/*41	*2/*21
CYP2D6_41.001_CYP2D6_22.001	*22/*41	*22/*41	*22/*41	*1/*41																*22/*41	*22/*41	*1/*41
CYP2D6_41.001_CYP2D6_28.001	*28/*41	*28/*41	*28/*41	*2/*41																*28/*41	*28/*41	*2/*41
CYP2D6_41.001_CYP2D6_28.002	*28/*41	*28/*41	*28/*41	*2/*41																*28/*41	*28/*41	*2/*41
CYP2D6_41.001_CYP2D6_29.001	*29/*41	*29/*41	*29/*41	*2/*41																*29/*41	*29/*41	*2/*41
CYP2D6_41.001_CYP2D6_31.001	*31/*41	*31/*41	*31/*41	*31/*41																*31/*41	*31/*41	*31/*41
CYP2D6_41.001_CYP2D6_33.001	*33/*41	*33/*41	*33/*41	*39/*41																*33/*41	*33/*41	*39/*41
CYP2D6_41.001_CYP2D6_35.001	*35/*41	*35/*41	*35/*41	*35/*41																*35/*41	*35/*41	*35/*41
CYP2D6_41.001_CYP2D6_35.002	*35/*41	*35/*41	*35/*41	*35/*41																*35/*41	*35/*41	*35/*41
CYP2D6_41.001_CYP2D6_35.003	*35/*41	*35/*41	*35/*41	*35/*41																*35/*41	*35/*41	*35/*41
CYP2D6_41.001_CYP2D6_35.004	*35/*41	*35/*41	*35/*41	*35/*41																*35/*41	*35/*41	*35/*41
CYP2D6_41.001_CYP2D6_35.006	*35/*41	*35/*41	*35/*41	*35/*41																*35/*41	*35/*41	*35/*41
CYP2D6_41.001_CYP2D6_39.001	*39/*41	*39/*41	*39/*41	*39/*41																*39/*41	*39/*41	*39/*41
CYP2D6_41.001_CYP2D6_40.001	*40/*41	*40/*41	*40/*41	*40/*41																*40/*41	*40/*41	*40/*41
CYP2D6_41.001_CYP2D6_41.001	*41/*41	*41/*41	*41/*41	*41/*41																*41/*41	*41/*41	*41/*41
CYP2D6_41.001_CYP2D6_109.001	*109/*41	*109/*41	*109/*41	*1/*9																*109/*41	*109/*41	*1/*9
CYP2D6_41.002_CYP2D6_1.001	*1/*41	*1/*41	*1/*41	*2/*41																*1/*41	*1/*41	*2/*41
CYP2D6_41.002_CYP2D6_1.002	*1/*41	*1/*41	*1/*41	*1/*41																*1/*41	*1/*41	*1/*41
CYP2D6_41.002_CYP2D6_1.005	*1/*41	*1/*41	*1/*41	*2/*41																*1/*41	*1/*41	*2/*41
CYP2D6_41.002_CYP2D6_1.007	*1/*41	*1/*41	*1/*41	*2/*41																*1/*41	*1/*41	*2/*41
CYP2D6_41.002_CYP2D6_1.008	*1/*41	*1/*41	*1/*41	*1/*41																*1/*41	*1/*41	*1/*41
CYP2D6_41.002_CYP2D6_1.014	*1/*41	*1/*41	*1/*41	*2/*41																*1/*41	*1/*41	*2/*41
CYP2D6_41.002_CYP2D6_1.019	*1/*41	*1/*41	*1/*41	*2/*41																*1/*41	*1/*41	*2/*41
CYP2D6_41.002_CYP2D6_1.025	*1/*41	*1/*41	*1/*41	*2/*41																*1/*41	*1/*41	*2/*41
CYP2D6_41.002_CYP2D6_2.001	*2/*41	*2/*41	*2/*41	*2/*41																*2/*41	*2/*41	*2/*41
CYP2D6_41.002_CYP2D6_2.013	*2/*41	*2/*41	*2/*41	*2/*41																*2/*41	*2/*41	*2/*41
CYP2D6_41.002_CYP2D6_2.014	*2/*41	*2/*41	*2/*41	*2/*41																*2/*41	*2/*41	*2/*41
CYP2D6_41.002_CYP2D6_2.017	*2/*41	*2/*41	*2/*41	*2/*41																*2/*41	*2/*41	*2/*41
CYP2D6_41.002_CYP2D6_3.001	*3/*41	*3/*41	*3/*41	*3/*41																*3/*41	*3/*41	*3/*41
CYP2D6_41.002_CYP2D6_4.001	*4/*41	*4/*41	*4/*41	*4/*41																*4/*41	*4/*41	*4/*41
CYP2D6_41.002_CYP2D6_4.004	*4/*41	*4/*41	*4/*41	*10/*4																*4/*41	*4/*41	*10/*4
CYP2D6_41.002_CYP2D6_4.012	*4/*41	*4/*41	*4/*41	*4/*41																*4/*41	*4/*41	*4/*41
CYP2D6_41.002_CYP2D6_4.014	*4/*41	*4/*41	*4/*41	*4/*41																*4/*41	*4/*41	*4/*41
CYP2D6_41.002_CYP2D6_4.021	*4/*41	*4/*41	*4/*41	*4/*41																*4/*41	*4/*41	*4/*41
CYP2D6_41.002_CYP2D6_4.026	*4/*41	*4/*41	*4/*41	*4/*41																*4/*41	*4/*41	*4/*41
CYP2D6_41.002_CYP2D6_6.005	*41/*6	*41/*6	*41/*6	*41/*6																*41/*6	*41/*6	*41/*6
CYP2D6_41.002_CYP2D6_6.006	*41/*6	*41/*6	*41/*6	*41/*6																*41/*6	*41/*6	*41/*6
CYP2D6_41.002_CYP2D6_7.001	*41/*7	*41/*7	*41/*7	*41/*7																*41/*7	*41/*7	*41/*7
CYP2D6_41.002_CYP2D6_9.001	*41/*9	*41/*9	*41/*9	*41/*9																*41/*9	*41/*9	*41/*9
CYP2D6_41.002_CYP2D6_9.002	*41/*9	*41/*9	*41/*9	*41/*9																*41/*9	*41/*9	*41/*9
CYP2D6_41.002_CYP2D6_10.002	*10/*41	*10/*41	*10/*41	*10/*41																*10/*41	*10/*41	*10/*41
CYP2D6_41.002_CYP2D6_10.004	*10/*41	*10/*41	*10/*41	*10/*41																*10/*41	*10/*41	*10/*41
CYP2D6_41.002_CYP2D6_11.001	*11/*41	*2/*41 or *2/*11	*2/*41	*11/*2																*2/*41#	*2/*41	*11/*2
CYP2D6_41.002_CYP2D6_12.002	*12/*41	*12/*41	*12/*41	*12/*45																*12/*41	*12/*41	*12/*45
CYP2D6_41.002_CYP2D6_14.001	*14/*41	*14/*41	*14/*41	*14/*41																*14/*41	*14/*41	*14/*41
CYP2D6_41.002_CYP2D6_15.001	*15/*41	*15/*41	*15/*41	*15/*2																*15/*41	*15/*41	*15/*2
CYP2D6_41.002_CYP2D6_15.002	*15/*41	*15/*41	*15/*41	*15/*41																*15/*41	*15/*41	*15/*41
CYP2D6_41.002_CYP2D6_17.001	*17/*41	*2/*41 or *17/*41	*17/*41	*17/*41																*2/*41#	*17/*41	*17/*41
CYP2D6_41.002_CYP2D6_17.002	*17/*41	*17/*41	*17/*41	*17/*41																*17/*41	*17/*41	*17/*41
CYP2D6_41.002_CYP2D6_17.003	*17/*41	*17/*41	*17/*41	*17/*2																*17/*41	*17/*41	*17/*2
CYP2D6_41.002_CYP2D6_21.002	*21/*41	*21/*41	*21/*41	*2/*21																*21/*41	*21/*41	*2/*21
CYP2D6_41.002_CYP2D6_22.001	*22/*41	*22/*41	*22/*41	*2/*41																*22/*41	*22/*41	*2/*41
CYP2D6_41.002_CYP2D6_28.001	*28/*41	*28/*41	*28/*41	*2/*41																*28/*41	*28/*41	*2/*41
CYP2D6_41.002_CYP2D6_28.002	*28/*41	*28/*41	*28/*41	*28/*41																*28/*41	*28/*41	*28/*41
CYP2D6_41.002_CYP2D6_29.001	*29/*41	*29/*41	*29/*41	*29/*41																*29/*41	*29/*41	*29/*41
CYP2D6_41.002_CYP2D6_31.001	*31/*41	*31/*41	*31/*41	*31/*41																*31/*41	*31/*41	*31/*41
CYP2D6_41.002_CYP2D6_33.001	*33/*41	*33/*41	*33/*41	*33/*41																*33/*41	*33/*41	*33/*41
CYP2D6_41.002_CYP2D6_35.001	*35/*41	*2/*35 or *2/*41	*35/*41	*35/*41																*2/*35#	*35/*41	*35/*41
CYP2D6_41.002_CYP2D6_35.002	*35/*41	*35/*41	*35/*41	*35/*41																*35/*41	*35/*41	*35/*41
CYP2D6_41.002_CYP2D6_35.003	*35/*41	*35/*41	*2/*41	*35/*41																*35/*41	*2/*41	*35/*41
CYP2D6_41.002_CYP2D6_35.004	*35/*41	*35/*41	*35/*41	*35/*41																*35/*41	*35/*41	*35/*41
CYP2D6_41.002_CYP2D6_35.006	*35/*41	*35/*41	*35/*41	*35/*41																*35/*41	*35/*41	*35/*41
CYP2D6_41.002_CYP2D6_39.001	*39/*41	*2/*41 or *39/*41	*39/*41	*39/*41																*2/*41#	*39/*41	*39/*41
CYP2D6_41.002_CYP2D6_40.001	*40/*41	*40/*41	*40/*41	*40/*41																*40/*41	*40/*41	*40/*41
CYP2D6_41.002_CYP2D6_41.001	*41/*41	*41/*41	*41/*41	*41/*41																*41/*41	*41/*41	*41/*41
CYP2D6_41.002_CYP2D6_41.002	*41/*41	*41/*41	*41/*41	*41/*41																*41/*41	*41/*41	*41/*41
CYP2D6_41.002_CYP2D6_109.001	*109/*41	*109/*41	*109/*41	*1/*9																*109/*41	*109/*41	*1/*9
CYP2D6_41.003_CYP2D6_1.001	*1/*41	*1/*41	*1/*41	*2/*41																*1/*41	*1/*41	*2/*41
CYP2D6_41.003_CYP2D6_1.002	*1/*41	*1/*41	*1/*41	*1/*41																*1/*41	*1/*41	*1/*41
CYP2D6_41.003_CYP2D6_1.005	*1/*41	*1/*41	*1/*41	*2/*41																*1/*41	*1/*41	*2/*41
CYP2D6_41.003_CYP2D6_1.007	*1/*41	*1/*41	*1/*41	*2/*41																*1/*41	*1/*41	*2/*41
CYP2D6_41.003_CYP2D6_1.008	*1/*41	*1/*41	*1/*41	*1/*41																*1/*41	*1/*41	*1/*41
CYP2D6_41.003_CYP2D6_1.014	*1/*41	*1/*41	*1/*41	*2/*41																*1/*41	*1/*41	*2/*41
CYP2D6_41.003_CYP2D6_1.019	*1/*41	*1/*41	*1/*41	*2/*41																*1/*41	*1/*41	*2/*41
CYP2D6_41.003_CYP2D6_1.025	*1/*41	*1/*41	*1/*41	*2/*41																*1/*41	*1/*41	*2/*41
CYP2D6_41.003_CYP2D6_2.001	*2/*41	*2/*41	*2/*41	*2/*41																*2/*41	*2/*41	*2/*41
CYP2D6_41.003_CYP2D6_2.013	*2/*41	*2/*41	*2/*41	*2/*41																*2/*41	*2/*41	*2/*41
CYP2D6_41.003_CYP2D6_2.014	*2/*41	*2/*41	*2/*41	*2/*41																*2/*41	*2/*41	*2/*41
CYP2D6_41.003_CYP2D6_2.017	*2/*41	*2/*41	*2/*41	*2/*41																*2/*41	*2/*41	*2/*41
CYP2D6_41.003_CYP2D6_3.001	*3/*41	*3/*41	*3/*41	*3/*41																*3/*41	*3/*41	*3/*41
CYP2D6_41.003_CYP2D6_4.001	*4/*41	*4/*41	*4/*41	*4/*41																*4/*41	*4/*41	*4/*41
CYP2D6_41.003_CYP2D6_4.004	*4/*41	*4/*41	*4/*41	*10/*4																*4/*41	*4/*41	*10/*4
CYP2D6_41.003_CYP2D6_4.012	*4/*41	*4/*41	*4/*41	*4/*41																*4/*41	*4/*41	*4/*41
CYP2D6_41.003_CYP2D6_4.014	*4/*41	*4/*41	*4/*41	*4/*41																*4/*41	*4/*41	*4/*41
CYP2D6_41.003_CYP2D6_4.021	*4/*41	*4/*41	*4/*41	*4/*41																*4/*41	*4/*41	*4/*41
CYP2D6_41.003_CYP2D6_4.026	*4/*41	*4/*41	*4/*41	*4/*41																*4/*41	*4/*41	*4/*41
CYP2D6_41.003_CYP2D6_6.005	*41/*6	*41/*6	*41/*6	*41/*6																*41/*6	*41/*6	*41/*6
CYP2D6_41.003_CYP2D6_6.006	*41/*6	*41/*6	*41/*6	*41/*6																*41/*6	*41/*6	*41/*6
CYP2D6_41.003_CYP2D6_7.001	*41/*7	*41/*7	*41/*7	*41/*7																*41/*7	*41/*7	*41/*7
CYP2D6_41.003_CYP2D6_9.001	*41/*9	*41/*9	*41/*9	*41/*9																*41/*9	*41/*9	*41/*9
CYP2D6_41.003_CYP2D6_9.002	*41/*9	*41/*9	*41/*9	*41/*9																*41/*9	*41/*9	*41/*9
CYP2D6_41.003_CYP2D6_10.002	*10/*41	*10/*41	*10/*41	*10/*41																*10/*41	*10/*41	*10/*41
CYP2D6_41.003_CYP2D6_10.004	*10/*41	*10/*41	*10/*41	*10/*41																*10/*41	*10/*41	*10/*41
CYP2D6_41.003_CYP2D6_11.001	*11/*41	*11/*41	*2/*41	*11/*2																*11/*41	*2/*41	*11/*2
CYP2D6_41.003_CYP2D6_12.002	*12/*41	*12/*41	*12/*41	*12/*45																*12/*41	*12/*41	*12/*45
CYP2D6_41.003_CYP2D6_14.001	*14/*41	*14/*41	*14/*41	*14/*41																*14/*41	*14/*41	*14/*41
CYP2D6_41.003_CYP2D6_15.001	*15/*41	*15/*41	*15/*41	*15/*2																*15/*41	*15/*41	*15/*2
CYP2D6_41.003_CYP2D6_15.002	*15/*41	*15/*41	*15/*41	*15/*41																*15/*41	*15/*41	*15/*41
CYP2D6_41.003_CYP2D6_17.001	*17/*41	*17/*41	*17/*41	*17/*41																*17/*41	*17/*41	*17/*41
CYP2D6_41.003_CYP2D6_17.002	*17/*41	*17/*41	*17/*41	*17/*41																*17/*41	*17/*41	*17/*41
CYP2D6_41.003_CYP2D6_17.003	*17/*41	*17/*41	*17/*41	*17/*2																*17/*41	*17/*41	*17/*2
CYP2D6_41.003_CYP2D6_21.002	*21/*41	*21/*41	*21/*41	*2/*21																*21/*41	*21/*41	*2/*21
CYP2D6_41.003_CYP2D6_22.001	*22/*41	*22/*41	*22/*41	*2/*41																*22/*41	*22/*41	*2/*41
CYP2D6_41.003_CYP2D6_28.001	*28/*41	*28/*41	*28/*41	*2/*41																*28/*41	*28/*41	*2/*41
CYP2D6_41.003_CYP2D6_28.002	*28/*41	*28/*41	*28/*41	*28/*41																*28/*41	*28/*41	*28/*41
CYP2D6_41.003_CYP2D6_29.001	*29/*41	*29/*41	*29/*41	*29/*41																*29/*41	*29/*41	*29/*41
CYP2D6_41.003_CYP2D6_31.001	*31/*41	*31/*41	*31/*41	*31/*41																*31/*41	*31/*41	*31/*41
CYP2D6_41.003_CYP2D6_33.001	*33/*41	*33/*41	*33/*41	*33/*41																*33/*41	*33/*41	*33/*41
CYP2D6_41.003_CYP2D6_35.001	*35/*41	*35/*41	*35/*41	*35/*41																*35/*41	*35/*41	*35/*41
CYP2D6_41.003_CYP2D6_35.002	*35/*41	*35/*41	*35/*41	*35/*41																*35/*41	*35/*41	*35/*41
CYP2D6_41.003_CYP2D6_35.003	*35/*41	*35/*41	*2/*41	*35/*41																*35/*41	*2/*41	*35/*41
CYP2D6_41.003_CYP2D6_35.004	*35/*41	*35/*41	*35/*41	*35/*41																*35/*41	*35/*41	*35/*41
CYP2D6_41.003_CYP2D6_35.006	*35/*41	*35/*41	*35/*41	*35/*41																*35/*41	*35/*41	*35/*41
CYP2D6_41.003_CYP2D6_39.001	*39/*41	*39/*41	*39/*41	*39/*41																*39/*41	*39/*41	*39/*41
CYP2D6_41.003_CYP2D6_40.001	*40/*41	*40/*41	*40/*41	*40/*41																*40/*41	*40/*41	*40/*41
CYP2D6_41.003_CYP2D6_41.001	*41/*41	*41/*41	*41/*41	*41/*41																*41/*41	*41/*41	*41/*41
CYP2D6_41.003_CYP2D6_41.002	*41/*41	*41/*41	*41/*41	*41/*41																*41/*41	*41/*41	*41/*41
CYP2D6_41.003_CYP2D6_41.003	*41/*41	*41/*41	*41/*41	*41/*41																*41/*41	*41/*41	*41/*41
CYP2D6_41.003_CYP2D6_109.001	*109/*41	*109/*41	*109/*41	*1/*9																*109/*41	*109/*41	*1/*9
CYP2D6_41.004_CYP2D6_1.001	*1/*41	*1/*41	*1/*41	*1/*41																*1/*41	*1/*41	*1/*41
CYP2D6_41.004_CYP2D6_1.002	*1/*41	*1/*41	*1/*41	*1/*41																*1/*41	*1/*41	*1/*41
CYP2D6_41.004_CYP2D6_1.005	*1/*41	*1/*41	*1/*41	*1/*41																*1/*41	*1/*41	*1/*41
CYP2D6_41.004_CYP2D6_1.007	*1/*41	*1/*41	*1/*41	*1/*41																*1/*41	*1/*41	*1/*41
CYP2D6_41.004_CYP2D6_1.008	*1/*41	*1/*41	*1/*41	*1/*41																*1/*41	*1/*41	*1/*41
CYP2D6_41.004_CYP2D6_1.014	*1/*41	*1/*41	*1/*41	*1/*41																*1/*41	*1/*41	*1/*41
CYP2D6_41.004_CYP2D6_1.019	*1/*41	*1/*41	*1/*41	*1/*41																*1/*41	*1/*41	*1/*41
CYP2D6_41.004_CYP2D6_1.025	*1/*41	*1/*41	*1/*41	*1/*41																*1/*41	*1/*41	*1/*41
CYP2D6_41.004_CYP2D6_2.001	*2/*41	*2/*41	*2/*41	*2/*41																*2/*41	*2/*41	*2/*41
CYP2D6_41.004_CYP2D6_2.013	*2/*41	*2/*41	*2/*41	*2/*41																*2/*41	*2/*41	*2/*41
CYP2D6_41.004_CYP2D6_2.014	*2/*41	*2/*41	*2/*41	*2/*41																*2/*41	*2/*41	*2/*41
CYP2D6_41.004_CYP2D6_2.017	*2/*41	*2/*41	*2/*41	*2/*41																*2/*41	*2/*41	*2/*41
CYP2D6_41.004_CYP2D6_3.001	*3/*41	*3/*41	*3/*41	*3/*41																*3/*41	*3/*41	*3/*41
CYP2D6_41.004_CYP2D6_4.001	*4/*41	*4/*41	*4/*41	*39/*69																*4/*41	*4/*41	*39/*69
CYP2D6_41.004_CYP2D6_4.004	*4/*41	*4/*41	*4/*41	*4/*41																*4/*41	*4/*41	*4/*41
CYP2D6_41.004_CYP2D6_4.012	*4/*41	*4/*41	*4/*41	*4/*41																*4/*41	*4/*41	*4/*41
CYP2D6_41.004_CYP2D6_4.014	*4/*41	*4/*41	*4/*41	*4/*41																*4/*41	*4/*41	*4/*41
CYP2D6_41.004_CYP2D6_4.021	*4/*41	*4/*41	*4/*41	*4/*41																*4/*41	*4/*41	*4/*41
CYP2D6_41.004_CYP2D6_4.026	*4/*41	*4/*41	*4/*41	*4/*41																*4/*41	*4/*41	*4/*41
CYP2D6_41.004_CYP2D6_6.005	*41/*6	*41/*6	*41/*6	*41/*6																*41/*6	*41/*6	*41/*6
CYP2D6_41.004_CYP2D6_6.006	*41/*6	*41/*6	*41/*6	*41/*6																*41/*6	*41/*6	*41/*6
CYP2D6_41.004_CYP2D6_7.001	*41/*7	*41/*7	*41/*7	*41/*7																*41/*7	*41/*7	*41/*7
CYP2D6_41.004_CYP2D6_9.001	*41/*9	*41/*9	*41/*9	*41/*9																*41/*9	*41/*9	*41/*9
CYP2D6_41.004_CYP2D6_9.002	*41/*9	*41/*9	*41/*9	*41/*9																*41/*9	*41/*9	*41/*9
CYP2D6_41.004_CYP2D6_10.002	*10/*41	*10/*41	*10/*41	*10/*41																*10/*41	*10/*41	*10/*41
CYP2D6_41.004_CYP2D6_10.004	*10/*41	*10/*41	*10/*41	*10/*41																*10/*41	*10/*41	*10/*41
CYP2D6_41.004_CYP2D6_11.001	*11/*41	*11/*41	*2/*41	*11/*41																*11/*41	*2/*41	*11/*41
CYP2D6_41.004_CYP2D6_12.002	*12/*41	*12/*41	*12/*41	*12/*41																*12/*41	*12/*41	*12/*41
CYP2D6_41.004_CYP2D6_14.001	*14/*41	*14/*41	*14/*41	*14/*41																*14/*41	*14/*41	*14/*41
CYP2D6_41.004_CYP2D6_15.001	*15/*41	*15/*41	*15/*41	*1/*15																*15/*41	*15/*41	*1/*15
CYP2D6_41.004_CYP2D6_15.002	*15/*41	*15/*41	*15/*41	*1/*15																*15/*41	*15/*41	*1/*15
CYP2D6_41.004_CYP2D6_17.001	*17/*41	*17/*41	*17/*41	*17/*2																*17/*41	*17/*41	*17/*2
CYP2D6_41.004_CYP2D6_17.002	*17/*41	*17/*41	*17/*41	*17/*41																*17/*41	*17/*41	*17/*41
CYP2D6_41.004_CYP2D6_17.003	*17/*41	*17/*41	*17/*41	*17/*2																*17/*41	*17/*41	*17/*2
CYP2D6_41.004_CYP2D6_21.002	*21/*41	*21/*41	*21/*41	*2/*21																*21/*41	*21/*41	*2/*21
CYP2D6_41.004_CYP2D6_22.001	*22/*41	*22/*41	*22/*41	*1/*41																*22/*41	*22/*41	*1/*41
CYP2D6_41.004_CYP2D6_28.001	*28/*41	*28/*41	*28/*41	*2/*41																*28/*41	*28/*41	*2/*41
CYP2D6_41.004_CYP2D6_28.002	*28/*41	*28/*41	*28/*41	*28/*41																*28/*41	*28/*41	*28/*41
CYP2D6_41.004_CYP2D6_29.001	*29/*41	*29/*41	*29/*41	*29/*41																*29/*41	*29/*41	*29/*41
CYP2D6_41.004_CYP2D6_31.001	*31/*41	*31/*41	*31/*41	*31/*41																*31/*41	*31/*41	*31/*41
CYP2D6_41.004_CYP2D6_33.001	*33/*41	*33/*41	*33/*41	*33/*41																*33/*41	*33/*41	*33/*41
CYP2D6_41.004_CYP2D6_35.001	*35/*41	*35/*41	*35/*41	*2/*41																*35/*41	*35/*41	*2/*41
CYP2D6_41.004_CYP2D6_35.002	*35/*41	*35/*41	*35/*41	*35/*41																*35/*41	*35/*41	*35/*41
CYP2D6_41.004_CYP2D6_35.003	*35/*41	*35/*41	*2/*41	*35/*41																*35/*41	*2/*41	*35/*41
CYP2D6_41.004_CYP2D6_35.004	*35/*41	*35/*41	*35/*41	*35/*41																*35/*41	*35/*41	*35/*41
CYP2D6_41.004_CYP2D6_35.006	*35/*41	*35/*41	*35/*41	*35/*41																*35/*41	*35/*41	*35/*41
CYP2D6_41.004_CYP2D6_39.001	*39/*41	*39/*41	*39/*41	*39/*41																*39/*41	*39/*41	*39/*41
CYP2D6_41.004_CYP2D6_40.001	*40/*41	*40/*41	*40/*41	*2/*40																*40/*41	*40/*41	*2/*40
CYP2D6_41.004_CYP2D6_41.001	*41/*41	*41/*41	*41/*41	*41/*41																*41/*41	*41/*41	*41/*41
CYP2D6_41.004_CYP2D6_41.002	*41/*41	*41/*41	*41/*41	*41/*41																*41/*41	*41/*41	*41/*41
CYP2D6_41.004_CYP2D6_41.003	*41/*41	*41/*41	*41/*41	*41/*41																*41/*41	*41/*41	*41/*41
CYP2D6_41.004_CYP2D6_41.004	*41/*41	*41/*41	*41/*41	*41/*41																*41/*41	*41/*41	*41/*41
CYP2D6_41.004_CYP2D6_109.001	*109/*41	*109/*41	*109/*41	*41/*9																*109/*41	*109/*41	*41/*9
CYP2D6_41.005_CYP2D6_1.001	*1/*41	*1/*41	*1/*41	*1/*41																*1/*41	*1/*41	*1/*41
CYP2D6_41.005_CYP2D6_1.002	*1/*41	*1/*41	*1/*41	*1/*41																*1/*41	*1/*41	*1/*41
CYP2D6_41.005_CYP2D6_1.005	*1/*41	*1/*41	*1/*41	*1/*41																*1/*41	*1/*41	*1/*41
CYP2D6_41.005_CYP2D6_1.007	*1/*41	*1/*41	*1/*41	*1/*41																*1/*41	*1/*41	*1/*41
CYP2D6_41.005_CYP2D6_1.008	*1/*41	*1/*41	*1/*41	*1/*41																*1/*41	*1/*41	*1/*41
CYP2D6_41.005_CYP2D6_1.014	*1/*41	*1/*41	*1/*41	*1/*41																*1/*41	*1/*41	*1/*41
CYP2D6_41.005_CYP2D6_1.019	*1/*41	*1/*41	*1/*41	*1/*41																*1/*41	*1/*41	*1/*41
CYP2D6_41.005_CYP2D6_1.025	*1/*41	*1/*41	*1/*41	*1/*41																*1/*41	*1/*41	*1/*41
CYP2D6_41.005_CYP2D6_2.001	*2/*41	*2/*41	*2/*41	*2/*41																*2/*41	*2/*41	*2/*41
CYP2D6_41.005_CYP2D6_2.013	*2/*41	*2/*41	*2/*41	*2/*41																*2/*41	*2/*41	*2/*41
CYP2D6_41.005_CYP2D6_2.014	*2/*41	*2/*41	*2/*41	*2/*41																*2/*41	*2/*41	*2/*41
CYP2D6_41.005_CYP2D6_2.017	*2/*41	*2/*41	*2/*41	*2/*41																*2/*41	*2/*41	*2/*41
CYP2D6_41.005_CYP2D6_3.001	*3/*41	*3/*41	*3/*41	*3/*41																*3/*41	*3/*41	*3/*41
CYP2D6_41.005_CYP2D6_4.001	*4/*41	*4/*41	*4/*41	*39/*69																*4/*41	*4/*41	*39/*69
CYP2D6_41.005_CYP2D6_4.004	*4/*41	*4/*41	*4/*41	*4/*41																*4/*41	*4/*41	*4/*41
CYP2D6_41.005_CYP2D6_4.012	*4/*41	*4/*41	*4/*41	*4/*41																*4/*41	*4/*41	*4/*41
CYP2D6_41.005_CYP2D6_4.014	*4/*41	*4/*41	*4/*41	*4/*41																*4/*41	*4/*41	*4/*41
CYP2D6_41.005_CYP2D6_4.021	*4/*41	*4/*41	*4/*41	*4/*41																*4/*41	*4/*41	*4/*41
CYP2D6_41.005_CYP2D6_4.026	*4/*41	*4/*41	*4/*41	*4/*41																*4/*41	*4/*41	*4/*41
CYP2D6_41.005_CYP2D6_6.005	*41/*6	*41/*6	*41/*6	*41/*6																*41/*6	*41/*6	*41/*6
CYP2D6_41.005_CYP2D6_6.006	*41/*6	*41/*6	*41/*6	*41/*6																*41/*6	*41/*6	*41/*6
CYP2D6_41.005_CYP2D6_7.001	*41/*7	*41/*7	*41/*7	*41/*7																*41/*7	*41/*7	*41/*7
CYP2D6_41.005_CYP2D6_9.001	*41/*9	*41/*9	*41/*9	*41/*9																*41/*9	*41/*9	*41/*9
CYP2D6_41.005_CYP2D6_9.002	*41/*9	*41/*9	*41/*9	*41/*9																*41/*9	*41/*9	*41/*9
CYP2D6_41.005_CYP2D6_10.002	*10/*41	*10/*41	*10/*41	*10/*41																*10/*41	*10/*41	*10/*41
CYP2D6_41.005_CYP2D6_10.004	*10/*41	*10/*41	*10/*41	*10/*41																*10/*41	*10/*41	*10/*41
CYP2D6_41.005_CYP2D6_11.001	*11/*41	*11/*41	*2/*41	*11/*41																*11/*41	*2/*41	*11/*41
CYP2D6_41.005_CYP2D6_12.002	*12/*41	*12/*41	*12/*41	*12/*41																*12/*41	*12/*41	*12/*41
CYP2D6_41.005_CYP2D6_14.001	*14/*41	*14/*41	*14/*41	*14/*41																*14/*41	*14/*41	*14/*41
CYP2D6_41.005_CYP2D6_15.001	*15/*41	*15/*41	*15/*41	*1/*15																*15/*41	*15/*41	*1/*15
CYP2D6_41.005_CYP2D6_15.002	*15/*41	*15/*41	*15/*41	*1/*15																*15/*41	*15/*41	*1/*15
CYP2D6_41.005_CYP2D6_17.001	*17/*41	*17/*41	*17/*41	*17/*2																*17/*41	*17/*41	*17/*2
CYP2D6_41.005_CYP2D6_17.002	*17/*41	*17/*41	*17/*41	*17/*41																*17/*41	*17/*41	*17/*41
CYP2D6_41.005_CYP2D6_17.003	*17/*41	*17/*41	*17/*41	*17/*2																*17/*41	*17/*41	*17/*2
CYP2D6_41.005_CYP2D6_21.002	*21/*41	*21/*41	*21/*41	*2/*21																*21/*41	*21/*41	*2/*21
CYP2D6_41.005_CYP2D6_22.001	*22/*41	*22/*41	*22/*41	*1/*41																*22/*41	*22/*41	*1/*41
CYP2D6_41.005_CYP2D6_28.001	*28/*41	*28/*41	*28/*41	*2/*41																*28/*41	*28/*41	*2/*41
CYP2D6_41.005_CYP2D6_28.002	*28/*41	*28/*41	*28/*41	*28/*41																*28/*41	*28/*41	*28/*41
CYP2D6_41.005_CYP2D6_29.001	*29/*41	*29/*41	*29/*41	*29/*41																*29/*41	*29/*41	*29/*41
CYP2D6_41.005_CYP2D6_31.001	*31/*41	*31/*41	*31/*41	*31/*41																*31/*41	*31/*41	*31/*41
CYP2D6_41.005_CYP2D6_33.001	*33/*41	*33/*41	*33/*41	*33/*41																*33/*41	*33/*41	*33/*41
CYP2D6_41.005_CYP2D6_35.001	*35/*41	*35/*41	*35/*41	*2/*41																*35/*41	*35/*41	*2/*41
CYP2D6_41.005_CYP2D6_35.002	*35/*41	*35/*41	*35/*41	*35/*41																*35/*41	*35/*41	*35/*41
CYP2D6_41.005_CYP2D6_35.003	*35/*41	*35/*41	*2/*41	*35/*41																*35/*41	*2/*41	*35/*41
CYP2D6_41.005_CYP2D6_35.004	*35/*41	*35/*41	*35/*41	*35/*41																*35/*41	*35/*41	*35/*41
CYP2D6_41.005_CYP2D6_35.006	*35/*41	*35/*41	*35/*41	*35/*41																*35/*41	*35/*41	*35/*41
CYP2D6_41.005_CYP2D6_39.001	*39/*41	*39/*41	*39/*41	*39/*41																*39/*41	*39/*41	*39/*41
CYP2D6_41.005_CYP2D6_40.001	*40/*41	*40/*41	*40/*41	*2/*40																*40/*41	*40/*41	*2/*40
CYP2D6_41.005_CYP2D6_41.001	*41/*41	*41/*41	*41/*41	*41/*41																*41/*41	*41/*41	*41/*41
CYP2D6_41.005_CYP2D6_41.002	*41/*41	*41/*41	*41/*41	*41/*41																*41/*41	*41/*41	*41/*41
CYP2D6_41.005_CYP2D6_41.003	*41/*41	*41/*41	*41/*41	*41/*41																*41/*41	*41/*41	*41/*41
CYP2D6_41.005_CYP2D6_41.004	*41/*41	*41/*41	*41/*41	*41/*41																*41/*41	*41/*41	*41/*41
CYP2D6_41.005_CYP2D6_41.005	*41/*41	*41/*41	*41/*41	*41/*41																*41/*41	*41/*41	*41/*41
CYP2D6_41.005_CYP2D6_109.001	*109/*41	*109/*41	*109/*41	*41/*9																*109/*41	*109/*41	*41/*9
CYP2D6_42.001_CYP2D6_1.001	*1/*42	*1/*42	*1/*42	*34/*42																*1/*42	*1/*42	*34/*42
CYP2D6_42.001_CYP2D6_1.002	*1/*42	*1/*42	*1/*42	*1/*42																*1/*42	*1/*42	*1/*42
CYP2D6_42.001_CYP2D6_1.005	*1/*42	*1/*42	*1/*42	*34/*42																*1/*42	*1/*42	*34/*42
CYP2D6_42.001_CYP2D6_1.007	*1/*42	*1/*42	*1/*42	*34/*42																*1/*42	*1/*42	*34/*42
CYP2D6_42.001_CYP2D6_1.008	*1/*42	*1/*42	*1/*42	*34/*42																*1/*42	*1/*42	*34/*42
CYP2D6_42.001_CYP2D6_1.014	*1/*42	*1/*42	*1/*42	*34/*42																*1/*42	*1/*42	*34/*42
CYP2D6_42.001_CYP2D6_1.019	*1/*42	*1/*42	*1/*42	*1/*42																*1/*42	*1/*42	*1/*42
CYP2D6_42.001_CYP2D6_1.025	*1/*42	*1/*42	*1/*42	*1/*42																*1/*42	*1/*42	*1/*42
CYP2D6_42.001_CYP2D6_2.001	*2/*42	*2/*42	*2/*42	*2/*42																*2/*42	*2/*42	*2/*42
CYP2D6_42.001_CYP2D6_2.013	*2/*42	*2/*42	*2/*42	*2/*42																*2/*42	*2/*42	*2/*42
CYP2D6_42.001_CYP2D6_2.014	*2/*42	*2/*42	*2/*42	*2/*42																*2/*42	*2/*42	*2/*42
CYP2D6_42.001_CYP2D6_2.017	*2/*42	*2/*42	*2/*42	*2/*42																*2/*42	*2/*42	*2/*42
CYP2D6_42.001_CYP2D6_3.001	*3/*42	*3/*42	*3/*42	*3/*42																*3/*42	*3/*42	*3/*42
CYP2D6_42.001_CYP2D6_4.001	*4/*42	*4/*42	*4/*42	*4/*42																*4/*42	*4/*42	*4/*42
CYP2D6_42.001_CYP2D6_4.004	*4/*42	*2/*4 or *4/*42	*4/*42	*4/*42																*2/*4#	*4/*42	*4/*42
CYP2D6_42.001_CYP2D6_4.012	*4/*42	*4/*42	*4/*42	*4/*42																*4/*42	*4/*42	*4/*42
CYP2D6_42.001_CYP2D6_4.014	*4/*42	*4/*42	*4/*42	*39/*4																*4/*42	*4/*42	*39/*4
CYP2D6_42.001_CYP2D6_4.021	*4/*42	*4/*42	*4/*42	*2/*4																*4/*42	*4/*42	*2/*4
CYP2D6_42.001_CYP2D6_4.026	*4/*42	*4/*42	*4/*42	*2/*4																*4/*42	*4/*42	*2/*4
CYP2D6_42.001_CYP2D6_6.005	*42/*6	*42/*6	*42/*6	*1/*6																*42/*6	*42/*6	*1/*6
CYP2D6_42.001_CYP2D6_6.006	*42/*6	*42/*6	*42/*6	*1/*6																*42/*6	*42/*6	*1/*6
CYP2D6_42.001_CYP2D6_7.001	*42/*7	*42/*7	*42/*7	*42/*7																*42/*7	*42/*7	*42/*7
CYP2D6_42.001_CYP2D6_9.001	*42/*9	*42/*9	*42/*9	*42/*9																*42/*9	*42/*9	*42/*9
CYP2D6_42.001_CYP2D6_9.002	*42/*9	*42/*9	*42/*9	*42/*9																*42/*9	*42/*9	*42/*9
CYP2D6_42.001_CYP2D6_10.002	*10/*42	*10/*42	*10/*42	*10/*42																*10/*42	*10/*42	*10/*42
CYP2D6_42.001_CYP2D6_10.004	*10/*42	*10/*42	*10/*42	*2/*42																*10/*42	*10/*42	*2/*42
CYP2D6_42.001_CYP2D6_11.001	*11/*42	*11/*42	*2/*42	*11/*2																*11/*42	*2/*42	*11/*2
CYP2D6_42.001_CYP2D6_12.002	*12/*42	*12/*42	*12/*42	*12/*2																*12/*42	*12/*42	*12/*2
CYP2D6_42.001_CYP2D6_14.001	*14/*42	*14/*42	*14/*42	*14/*42																*14/*42	*14/*42	*14/*42
CYP2D6_42.001_CYP2D6_15.001	*15/*42	*15/*42	*15/*42	*15/*34																*15/*42	*15/*42	*15/*34
CYP2D6_42.001_CYP2D6_15.002	*15/*42	*15/*42	*15/*42	*15/*42																*15/*42	*15/*42	*15/*42
CYP2D6_42.001_CYP2D6_17.001	*17/*42	*17/*42	*17/*42	*17/*42																*17/*42	*17/*42	*17/*42
CYP2D6_42.001_CYP2D6_17.002	*17/*42	*17/*42	*17/*42	*2/*42																*17/*42	*17/*42	*2/*42
CYP2D6_42.001_CYP2D6_17.003	*17/*42	*17/*42	*17/*42	*2/*42																*17/*42	*17/*42	*2/*42
CYP2D6_42.001_CYP2D6_21.002	*21/*42	*21/*42	*21/*42	*21/*42																*21/*42	*21/*42	*21/*42
CYP2D6_42.001_CYP2D6_22.001	*22/*42	*22/*42	*22/*42	*34/*42																*22/*42	*22/*42	*34/*42
CYP2D6_42.001_CYP2D6_28.001	*28/*42	*28/*42	*28/*42	*2/*42																*28/*42	*28/*42	*2/*42
CYP2D6_42.001_CYP2D6_28.002	*28/*42	*28/*42	*28/*42	*2/*42																*28/*42	*28/*42	*2/*42
CYP2D6_42.001_CYP2D6_29.001	*29/*42	*29/*42	*29/*42	*29/*42																*29/*42	*29/*42	*29/*42
CYP2D6_42.001_CYP2D6_31.001	*31/*42	*31/*42	*31/*42	*2/*31																*31/*42	*31/*42	*2/*31
CYP2D6_42.001_CYP2D6_33.001	*33/*42	*33/*42	*33/*42	*1/*42																*33/*42	*33/*42	*1/*42
CYP2D6_42.001_CYP2D6_35.001	*35/*42	*35/*42	*35/*42	*35/*42																*35/*42	*35/*42	*35/*42
CYP2D6_42.001_CYP2D6_35.002	*35/*42	*35/*42	*35/*42	*35/*42																*35/*42	*35/*42	*35/*42
CYP2D6_42.001_CYP2D6_35.003	*35/*42	*35/*42	*2/*42	*2/*42																*35/*42	*2/*42	*2/*42
CYP2D6_42.001_CYP2D6_35.004	*35/*42	*35/*42	*35/*42	*2/*42																*35/*42	*35/*42	*2/*42
CYP2D6_42.001_CYP2D6_35.006	*35/*42	*35/*42	*35/*42	*2/*42																*35/*42	*35/*42	*2/*42
CYP2D6_42.001_CYP2D6_39.001	*39/*42	*39/*42	*39/*42	*39/*42																*39/*42	*39/*42	*39/*42
CYP2D6_42.001_CYP2D6_40.001	*40/*42	*40/*42	*40/*42	*40/*42																*40/*42	*40/*42	*40/*42
CYP2D6_42.001_CYP2D6_41.001	*41/*42	*41/*42	*41/*42	*41/*42																*41/*42	*41/*42	*41/*42
CYP2D6_42.001_CYP2D6_41.002	*41/*42	*2/*41 or *41/*42	*41/*42	*2/*42																*2/*41#	*41/*42	*2/*42
CYP2D6_42.001_CYP2D6_41.003	*41/*42	*41/*42	*41/*42	*2/*42																*41/*42	*41/*42	*2/*42
CYP2D6_42.001_CYP2D6_41.004	*41/*42	*41/*42	*41/*42	*41/*42																*41/*42	*41/*42	*41/*42
CYP2D6_42.001_CYP2D6_41.005	*41/*42	*41/*42	*41/*42	*41/*42																*41/*42	*41/*42	*41/*42
CYP2D6_42.001_CYP2D6_42.001	*42/*42	*42/*42	*42/*42	*42/*42																*42/*42	*42/*42	*42/*42
CYP2D6_42.001_CYP2D6_109.001	*109/*42	*109/*42	*109/*42	*1/*42																*109/*42	*109/*42	*1/*42
CYP2D6_43.001_CYP2D6_1.001	*1/*43	*1/*43	*1/*43	*1/*43																*1/*43	*1/*43	*1/*43
CYP2D6_43.001_CYP2D6_1.002	*1/*43	*1/*43	*1/*43	*1/*43																*1/*43	*1/*43	*1/*43
CYP2D6_43.001_CYP2D6_1.005	*1/*43	*1/*43	*1/*43	*1/*43																*1/*43	*1/*43	*1/*43
CYP2D6_43.001_CYP2D6_1.007	*1/*43	*1/*43	*1/*43	*1/*43																*1/*43	*1/*43	*1/*43
CYP2D6_43.001_CYP2D6_1.008	*1/*43	*1/*43	*1/*43	*1/*43																*1/*43	*1/*43	*1/*43
CYP2D6_43.001_CYP2D6_1.014	*1/*43	*1/*43	*1/*43	*1/*43																*1/*43	*1/*43	*1/*43
CYP2D6_43.001_CYP2D6_1.019	*1/*43	*1/*43	*1/*43	*1/*43																*1/*43	*1/*43	*1/*43
CYP2D6_43.001_CYP2D6_1.025	*1/*43	*1/*43	*1/*43	*1/*43																*1/*43	*1/*43	*1/*43
CYP2D6_43.001_CYP2D6_2.001	*2/*43	*2/*43	*2/*43	*2/*43																*2/*43	*2/*43	*2/*43
CYP2D6_43.001_CYP2D6_2.013	*2/*43	*2/*43	*2/*43	*1/*2																*2/*43	*2/*43	*1/*2
CYP2D6_43.001_CYP2D6_2.014	*2/*43	*2/*43	*2/*43	*1/*2																*2/*43	*2/*43	*1/*2
CYP2D6_43.001_CYP2D6_2.017	*2/*43	*2/*43	*2/*43	*1/*2																*2/*43	*2/*43	*1/*2
CYP2D6_43.001_CYP2D6_3.001	*3/*43	*3/*43	*3/*43	*3/*43																*3/*43	*3/*43	*3/*43
CYP2D6_43.001_CYP2D6_4.001	*4/*43	*4/*43	*4/*43	*10/*4																*4/*43	*4/*43	*10/*4
CYP2D6_43.001_CYP2D6_4.004	*4/*43	*4/*43	*4/*43	*4/*43																*4/*43	*4/*43	*4/*43
CYP2D6_43.001_CYP2D6_4.012	*4/*43	*4/*43	*4/*43	*1/*4																*4/*43	*4/*43	*1/*4
CYP2D6_43.001_CYP2D6_4.014	*4/*43	*4/*43	*4/*43	*4/*43																*4/*43	*4/*43	*4/*43
CYP2D6_43.001_CYP2D6_4.021	*4/*43	*4/*43	*4/*43	*4/*43																*4/*43	*4/*43	*4/*43
CYP2D6_43.001_CYP2D6_4.026	*4/*43	*4/*43	*4/*43	*4/*43																*4/*43	*4/*43	*4/*43
CYP2D6_43.001_CYP2D6_6.005	*43/*6	*43/*6	*43/*6	*1/*6																*43/*6	*43/*6	*1/*6
CYP2D6_43.001_CYP2D6_6.006	*43/*6	*43/*6	*43/*6	*1/*6																*43/*6	*43/*6	*1/*6
CYP2D6_43.001_CYP2D6_7.001	*43/*7	*43/*7	*43/*7	*43/*7																*43/*7	*43/*7	*43/*7
CYP2D6_43.001_CYP2D6_9.001	*43/*9	*43/*9	*43/*9	*43/*9																*43/*9	*43/*9	*43/*9
CYP2D6_43.001_CYP2D6_9.002	*43/*9	*43/*9	*43/*9	*43/*9																*43/*9	*43/*9	*43/*9
CYP2D6_43.001_CYP2D6_10.002	*10/*43	*10/*43	*10/*43	*1/*10																*10/*43	*10/*43	*1/*10
CYP2D6_43.001_CYP2D6_10.004	*10/*43	*10/*43	*10/*43	*1/*10																*10/*43	*10/*43	*1/*10
CYP2D6_43.001_CYP2D6_11.001	*11/*43	*11/*43	*2/*43	*1/*11																*11/*43	*2/*43	*1/*11
CYP2D6_43.001_CYP2D6_12.002	*12/*43	*12/*43	*12/*43	*12/*43																*12/*43	*12/*43	*12/*43
CYP2D6_43.001_CYP2D6_14.001	*14/*43	*14/*43	*14/*43	*14/*2																*14/*43	*14/*43	*14/*2
CYP2D6_43.001_CYP2D6_15.001	*15/*43	*15/*43	*15/*43	*1/*15																*15/*43	*15/*43	*1/*15
CYP2D6_43.001_CYP2D6_15.002	*15/*43	*15/*43	*15/*43	*15/*43																*15/*43	*15/*43	*15/*43
CYP2D6_43.001_CYP2D6_17.001	*17/*43	*17/*43	*17/*43	*17/*2																*17/*43	*17/*43	*17/*2
CYP2D6_43.001_CYP2D6_17.002	*17/*43	*17/*43	*17/*43	*17/*43																*17/*43	*17/*43	*17/*43
CYP2D6_43.001_CYP2D6_17.003	*17/*43	*17/*43	*17/*43	*17/*43																*17/*43	*17/*43	*17/*43
CYP2D6_43.001_CYP2D6_21.002	*21/*43	*21/*43	*21/*43	*21/*43																*21/*43	*21/*43	*21/*43
CYP2D6_43.001_CYP2D6_22.001	*22/*43	*22/*43	*22/*43	*1/*43																*22/*43	*22/*43	*1/*43
CYP2D6_43.001_CYP2D6_28.001	*28/*43	*28/*43	*28/*43	*1/*2																*28/*43	*28/*43	*1/*2
CYP2D6_43.001_CYP2D6_28.002	*28/*43	*28/*43	*28/*43	*1/*2																*28/*43	*28/*43	*1/*2
CYP2D6_43.001_CYP2D6_29.001	*29/*43	*29/*43	*29/*43	*107/*2																*29/*43	*29/*43	*107/*2
CYP2D6_43.001_CYP2D6_31.001	*31/*43	*31/*43	*31/*43	*2/*31																*31/*43	*31/*43	*2/*31
CYP2D6_43.001_CYP2D6_33.001	*33/*43	*33/*43	*33/*43	*33/*43																*33/*43	*33/*43	*33/*43
CYP2D6_43.001_CYP2D6_35.001	*35/*43	*35/*43	*35/*43	*1/*35																*35/*43	*35/*43	*1/*35
CYP2D6_43.001_CYP2D6_35.002	*35/*43	*35/*43	*35/*43	*35/*43																*35/*43	*35/*43	*35/*43
CYP2D6_43.001_CYP2D6_35.003	*35/*43	*35/*43	*2/*43	*1/*35																*35/*43	*2/*43	*1/*35
CYP2D6_43.001_CYP2D6_35.004	*35/*43	*35/*43	*35/*43	*1/*35																*35/*43	*35/*43	*1/*35
CYP2D6_43.001_CYP2D6_35.006	*35/*43	*35/*43	*35/*43	*1/*35																*35/*43	*35/*43	*1/*35
CYP2D6_43.001_CYP2D6_39.001	*39/*43	*39/*43	*39/*43	*39/*43																*39/*43	*39/*43	*39/*43
CYP2D6_43.001_CYP2D6_40.001	*40/*43	*40/*43	*40/*43	*17/*34																*40/*43	*40/*43	*17/*34
CYP2D6_43.001_CYP2D6_41.001	*41/*43	*41/*43	*41/*43	*41/*43																*41/*43	*41/*43	*41/*43
CYP2D6_43.001_CYP2D6_41.002	*41/*43	*41/*43	*41/*43	*2/*41																*41/*43	*41/*43	*2/*41
CYP2D6_43.001_CYP2D6_41.003	*41/*43	*41/*43	*41/*43	*2/*41																*41/*43	*41/*43	*2/*41
CYP2D6_43.001_CYP2D6_41.004	*41/*43	*41/*43	*41/*43	*1/*41																*41/*43	*41/*43	*1/*41
CYP2D6_43.001_CYP2D6_41.005	*41/*43	*41/*43	*41/*43	*1/*41																*41/*43	*41/*43	*1/*41
CYP2D6_43.001_CYP2D6_42.001	*42/*43	*42/*43	*42/*43	*1/*42																*42/*43	*42/*43	*1/*42
CYP2D6_43.001_CYP2D6_43.001	*43/*43	*43/*43	*43/*43	*43/*43																*43/*43	*43/*43	*43/*43
CYP2D6_43.001_CYP2D6_109.001	*109/*43	*109/*43	*109/*43	*43/*9																*109/*43	*109/*43	*43/*9
CYP2D6_43.002_CYP2D6_1.001	*1/*43	*1/*43	*1/*43	*1/*43																*1/*43	*1/*43	*1/*43
CYP2D6_43.002_CYP2D6_1.002	*1/*43	*1/*43	*1/*43	*1/*43																*1/*43	*1/*43	*1/*43
CYP2D6_43.002_CYP2D6_1.005	*1/*43	*1/*43	*1/*43	*1/*43																*1/*43	*1/*43	*1/*43
CYP2D6_43.002_CYP2D6_1.007	*1/*43	*1/*43	*1/*43	*1/*43																*1/*43	*1/*43	*1/*43
CYP2D6_43.002_CYP2D6_1.008	*1/*43	*1/*43	*1/*43	*1/*43																*1/*43	*1/*43	*1/*43
CYP2D6_43.002_CYP2D6_1.014	*1/*43	*1/*43	*1/*43	*1/*43																*1/*43	*1/*43	*1/*43
CYP2D6_43.002_CYP2D6_1.019	*1/*43	*1/*43	*1/*43	*1/*43																*1/*43	*1/*43	*1/*43
CYP2D6_43.002_CYP2D6_1.025	*1/*43	*1/*43	*1/*43	*1/*43																*1/*43	*1/*43	*1/*43
CYP2D6_43.002_CYP2D6_2.001	*2/*43	*2/*43	*2/*43	*1/*2																*2/*43	*2/*43	*1/*2
CYP2D6_43.002_CYP2D6_2.013	*2/*43	*2/*43	*2/*43	*1/*2																*2/*43	*2/*43	*1/*2
CYP2D6_43.002_CYP2D6_2.014	*2/*43	*2/*43	*2/*43	*2/*43																*2/*43	*2/*43	*2/*43
CYP2D6_43.002_CYP2D6_2.017	*2/*43	*2/*43	*2/*43	*1/*2																*2/*43	*2/*43	*1/*2
CYP2D6_43.002_CYP2D6_3.001	*3/*43	*3/*43	*3/*43	*3/*43																*3/*43	*3/*43	*3/*43
CYP2D6_43.002_CYP2D6_4.001	*4/*43	*4/*43	*4/*43	*1/*4																*4/*43	*4/*43	*1/*4
CYP2D6_43.002_CYP2D6_4.004	*4/*43	*4/*43	*4/*43	*10/*4																*4/*43	*4/*43	*10/*4
CYP2D6_43.002_CYP2D6_4.012	*4/*43	*4/*43	*4/*43	*1/*4																*4/*43	*4/*43	*1/*4
CYP2D6_43.002_CYP2D6_4.014	*4/*43	*4/*43	*4/*43	*4/*43																*4/*43	*4/*43	*4/*43
CYP2D6_43.002_CYP2D6_4.021	*4/*43	*4/*43	*4/*43	*4/*43																*4/*43	*4/*43	*4/*43
CYP2D6_43.002_CYP2D6_4.026	*4/*43	*4/*43	*4/*43	*4/*43																*4/*43	*4/*43	*4/*43
CYP2D6_43.002_CYP2D6_6.005	*43/*6	*43/*6	*43/*6	*43/*6																*43/*6	*43/*6	*43/*6
CYP2D6_43.002_CYP2D6_6.006	*43/*6	*43/*6	*43/*6	*43/*6																*43/*6	*43/*6	*43/*6
CYP2D6_43.002_CYP2D6_7.001	*43/*7	*43/*7	*43/*7	*1/*7																*43/*7	*43/*7	*1/*7
CYP2D6_43.002_CYP2D6_9.001	*43/*9	*43/*9	*43/*9	*1/*9																*43/*9	*43/*9	*1/*9
CYP2D6_43.002_CYP2D6_9.002	*43/*9	*43/*9	*43/*9	*1/*9																*43/*9	*43/*9	*1/*9
CYP2D6_43.002_CYP2D6_10.002	*10/*43	*10/*43	*10/*43	*10/*43																*10/*43	*10/*43	*10/*43
CYP2D6_43.002_CYP2D6_10.004	*10/*43	*10/*43	*10/*43	*10/*43																*10/*43	*10/*43	*10/*43
CYP2D6_43.002_CYP2D6_11.001	*11/*43	*11/*43	*2/*43	*1/*11																*11/*43	*2/*43	*1/*11
CYP2D6_43.002_CYP2D6_12.002	*12/*43	*12/*43	*12/*43	*1/*12																*12/*43	*12/*43	*1/*12
CYP2D6_43.002_CYP2D6_14.001	*14/*43	*14/*43	*14/*43	*1/*14																*14/*43	*14/*43	*1/*14
CYP2D6_43.002_CYP2D6_15.001	*15/*43	*15/*43	*15/*43	*1/*15																*15/*43	*15/*43	*1/*15
CYP2D6_43.002_CYP2D6_15.002	*15/*43	*15/*43	*15/*43	*15/*43																*15/*43	*15/*43	*15/*43
CYP2D6_43.002_CYP2D6_17.001	*17/*43	*17/*43	*17/*43	*17/*2																*17/*43	*17/*43	*17/*2
CYP2D6_43.002_CYP2D6_17.002	*17/*43	*17/*43	*17/*43	*17/*43																*17/*43	*17/*43	*17/*43
CYP2D6_43.002_CYP2D6_17.003	*17/*43	*17/*43	*17/*43	*17/*43																*17/*43	*17/*43	*17/*43
CYP2D6_43.002_CYP2D6_21.002	*21/*43	*21/*43	*21/*43	*1/*21																*21/*43	*21/*43	*1/*21
CYP2D6_43.002_CYP2D6_22.001	*22/*43	*22/*43	*22/*43	*1/*43																*22/*43	*22/*43	*1/*43
CYP2D6_43.002_CYP2D6_28.001	*28/*43	*28/*43	*28/*43	*28/*43																*28/*43	*28/*43	*28/*43
CYP2D6_43.002_CYP2D6_28.002	*28/*43	*28/*43	*28/*43	*1/*28																*28/*43	*28/*43	*1/*28
CYP2D6_43.002_CYP2D6_29.001	*29/*43	*29/*43	*29/*43	*34/*43																*29/*43	*29/*43	*34/*43
CYP2D6_43.002_CYP2D6_31.001	*31/*43	*31/*43	*31/*43	*31/*43																*31/*43	*31/*43	*31/*43
CYP2D6_43.002_CYP2D6_33.001	*33/*43	*33/*43	*33/*43	*1/*33																*33/*43	*33/*43	*1/*33
CYP2D6_43.002_CYP2D6_35.001	*35/*43	*35/*43	*35/*43	*35/*43																*35/*43	*35/*43	*35/*43
CYP2D6_43.002_CYP2D6_35.002	*35/*43	*35/*43	*35/*43	*35/*43																*35/*43	*35/*43	*35/*43
CYP2D6_43.002_CYP2D6_35.003	*35/*43	*35/*43	*2/*43	*1/*35																*35/*43	*2/*43	*1/*35
CYP2D6_43.002_CYP2D6_35.004	*35/*43	*35/*43	*35/*43	*1/*35																*35/*43	*35/*43	*1/*35
CYP2D6_43.002_CYP2D6_35.006	*35/*43	*35/*43	*35/*43	*1/*35																*35/*43	*35/*43	*1/*35
CYP2D6_43.002_CYP2D6_39.001	*39/*43	*39/*43	*39/*43	*39/*43																*39/*43	*39/*43	*39/*43
CYP2D6_43.002_CYP2D6_40.001	*40/*43	*40/*43	*40/*43	*17/*34																*40/*43	*40/*43	*17/*34
CYP2D6_43.002_CYP2D6_41.001	*41/*43	*41/*43	*41/*43	*41/*43																*41/*43	*41/*43	*41/*43
CYP2D6_43.002_CYP2D6_41.002	*41/*43	*41/*43	*41/*43	*2/*41																*41/*43	*41/*43	*2/*41
CYP2D6_43.002_CYP2D6_41.003	*41/*43	*41/*43	*41/*43	*2/*41																*41/*43	*41/*43	*2/*41
CYP2D6_43.002_CYP2D6_41.004	*41/*43	*41/*43	*41/*43	*39/*41																*41/*43	*41/*43	*39/*41
CYP2D6_43.002_CYP2D6_41.005	*41/*43	*41/*43	*41/*43	*39/*41																*41/*43	*41/*43	*39/*41
CYP2D6_43.002_CYP2D6_42.001	*42/*43	*42/*43	*42/*43	*1/*42																*42/*43	*42/*43	*1/*42
CYP2D6_43.002_CYP2D6_43.001	*43/*43	*43/*43	*43/*43	*43/*43																*43/*43	*43/*43	*43/*43
CYP2D6_43.002_CYP2D6_43.002	*43/*43	*43/*43	*43/*43	*43/*43																*43/*43	*43/*43	*43/*43
CYP2D6_43.002_CYP2D6_109.001	*109/*43	*109/*43	*109/*43	*1/*9																*109/*43	*109/*43	*1/*9
CYP2D6_45.001_CYP2D6_1.001	*1/*45	*1/*45	*1/*45	*1/*2																*1/*45	*1/*45	*1/*2
CYP2D6_45.001_CYP2D6_1.002	*1/*45	*1/*45	*1/*45	*1/*2																*1/*45	*1/*45	*1/*2
CYP2D6_45.001_CYP2D6_1.005	*1/*45	*1/*45	*1/*45	*1/*2																*1/*45	*1/*45	*1/*2
CYP2D6_45.001_CYP2D6_1.007	*1/*45	*1/*45	*1/*45	*1/*2																*1/*45	*1/*45	*1/*2
CYP2D6_45.001_CYP2D6_1.008	*1/*45	*1/*45	*1/*45	*1/*2																*1/*45	*1/*45	*1/*2
CYP2D6_45.001_CYP2D6_1.014	*1/*45	*1/*45	*1/*45	*1/*2																*1/*45	*1/*45	*1/*2
CYP2D6_45.001_CYP2D6_1.019	*1/*45	*1/*45	*1/*45	*1/*2																*1/*45	*1/*45	*1/*2
CYP2D6_45.001_CYP2D6_1.025	*1/*45	*1/*45	*1/*45	*34/*39																*1/*45	*1/*45	*34/*39
CYP2D6_45.001_CYP2D6_2.001	*2/*45	*2/*45	*2/*45	*2/*2																*2/*45	*2/*45	*2/*2
CYP2D6_45.001_CYP2D6_2.013	*2/*45	*2/*45	*2/*45	*2/*2																*2/*45	*2/*45	*2/*2
CYP2D6_45.001_CYP2D6_2.014	*2/*45	*2/*45	*2/*45	*2/*2																*2/*45	*2/*45	*2/*2
CYP2D6_45.001_CYP2D6_2.017	*2/*45	*2/*45	*2/*45	*2/*2																*2/*45	*2/*45	*2/*2
CYP2D6_45.001_CYP2D6_3.001	*3/*45	*3/*45	*3/*45	*2/*3																*3/*45	*3/*45	*2/*3
CYP2D6_45.001_CYP2D6_4.001	*4/*45	*4/*45	*4/*45	*39/*4																*4/*45	*4/*45	*39/*4
CYP2D6_45.001_CYP2D6_4.004	*4/*45	*4/*45	*4/*45	*10/*4																*4/*45	*4/*45	*10/*4
CYP2D6_45.001_CYP2D6_4.012	*4/*45	*4/*45	*4/*45	*39/*4																*4/*45	*4/*45	*39/*4
CYP2D6_45.001_CYP2D6_4.014	*4/*45	*4/*45	*4/*45	*2/*4																*4/*45	*4/*45	*2/*4
CYP2D6_45.001_CYP2D6_4.021	*4/*45	*4/*45	*4/*45	*2/*4																*4/*45	*4/*45	*2/*4
CYP2D6_45.001_CYP2D6_4.026	*4/*45	*4/*45	*4/*45	*2/*4																*4/*45	*4/*45	*2/*4
CYP2D6_45.001_CYP2D6_6.005	*45/*6	*45/*6	*45/*6	*2/*6																*45/*6	*45/*6	*2/*6
CYP2D6_45.001_CYP2D6_6.006	*45/*6	*45/*6	*45/*6	*2/*6																*45/*6	*45/*6	*2/*6
CYP2D6_45.001_CYP2D6_7.001	*45/*7	*45/*7	*45/*7	*2/*7																*45/*7	*45/*7	*2/*7
CYP2D6_45.001_CYP2D6_9.001	*45/*9	*45/*9	*45/*9	*2/*9																*45/*9	*45/*9	*2/*9
CYP2D6_45.001_CYP2D6_9.002	*45/*9	*45/*9	*45/*9	*2/*9																*45/*9	*45/*9	*2/*9
CYP2D6_45.001_CYP2D6_10.002	*10/*45	*10/*45	*10/*45	*10/*2																*10/*45	*10/*45	*10/*2
CYP2D6_45.001_CYP2D6_10.004	*10/*45	*10/*45	*10/*45	*10/*2																*10/*45	*10/*45	*10/*2
CYP2D6_45.001_CYP2D6_11.001	*11/*45	*11/*45	*2/*45	*11/*2																*11/*45	*2/*45	*11/*2
CYP2D6_45.001_CYP2D6_12.002	*12/*45	*12/*45	*12/*45	*12/*45																*12/*45	*12/*45	*12/*45
CYP2D6_45.001_CYP2D6_14.001	*14/*45	*14/*45	*14/*45	*14/*2																*14/*45	*14/*45	*14/*2
CYP2D6_45.001_CYP2D6_15.001	*15/*45	*15/*45	*15/*45	*1/*15																*15/*45	*15/*45	*1/*15
CYP2D6_45.001_CYP2D6_15.002	*15/*45	*15/*45	*15/*45	*15/*2																*15/*45	*15/*45	*15/*2
CYP2D6_45.001_CYP2D6_17.001	*17/*45	*17/*45	*17/*45	*17/*2																*17/*45	*17/*45	*17/*2
CYP2D6_45.001_CYP2D6_17.002	*17/*45	*17/*45	*17/*45	*17/*2																*17/*45	*17/*45	*17/*2
CYP2D6_45.001_CYP2D6_17.003	*17/*45	*17/*45	*17/*45	*17/*2																*17/*45	*17/*45	*17/*2
CYP2D6_45.001_CYP2D6_21.002	*21/*45	*21/*45	*21/*45	*2/*21																*21/*45	*21/*45	*2/*21
CYP2D6_45.001_CYP2D6_22.001	*22/*45	*22/*45	*22/*45	*1/*2																*22/*45	*22/*45	*1/*2
CYP2D6_45.001_CYP2D6_28.001	*28/*45	*28/*45	*28/*45	*2/*2																*28/*45	*28/*45	*2/*2
CYP2D6_45.001_CYP2D6_28.002	*28/*45	*28/*45	*28/*45	*2/*28																*28/*45	*28/*45	*2/*28
CYP2D6_45.001_CYP2D6_29.001	*29/*45	*29/*45	*29/*45	*2/*2																*29/*45	*29/*45	*2/*2
CYP2D6_45.001_CYP2D6_31.001	*31/*45	*31/*45	*31/*45	*2/*31																*31/*45	*31/*45	*2/*31
CYP2D6_45.001_CYP2D6_33.001	*33/*45	*33/*45	*33/*45	*2/*33																*33/*45	*33/*45	*2/*33
CYP2D6_45.001_CYP2D6_35.001	*35/*45	*35/*45	*35/*45	*2/*35																*35/*45	*35/*45	*2/*35
CYP2D6_45.001_CYP2D6_35.002	*35/*45	*35/*45	*35/*45	*2/*35																*35/*45	*35/*45	*2/*35
CYP2D6_45.001_CYP2D6_35.003	*35/*45	*35/*45	*2/*45	*2/*35																*35/*45	*2/*45	*2/*35
CYP2D6_45.001_CYP2D6_35.004	*35/*45	*35/*45	*35/*45	*2/*35																*35/*45	*35/*45	*2/*35
CYP2D6_45.001_CYP2D6_35.006	*35/*45	*35/*45	*35/*45	*2/*35																*35/*45	*35/*45	*2/*35
CYP2D6_45.001_CYP2D6_39.001	*39/*45	*39/*45	*39/*45	*2/*39																*39/*45	*39/*45	*2/*39
CYP2D6_45.001_CYP2D6_40.001	*40/*45	*40/*45	*40/*45	*2/*40																*40/*45	*40/*45	*2/*40
CYP2D6_45.001_CYP2D6_41.001	*41/*45	*41/*45	*41/*45	*2/*41																*41/*45	*41/*45	*2/*41
CYP2D6_45.001_CYP2D6_41.002	*41/*45	*41/*45	*41/*45	*2/*41																*41/*45	*41/*45	*2/*41
CYP2D6_45.001_CYP2D6_41.003	*41/*45	*41/*45	*41/*45	*2/*41																*41/*45	*41/*45	*2/*41
CYP2D6_45.001_CYP2D6_41.004	*41/*45	*41/*45	*41/*45	*2/*41																*41/*45	*41/*45	*2/*41
CYP2D6_45.001_CYP2D6_41.005	*41/*45	*41/*45	*41/*45	*2/*41																*41/*45	*41/*45	*2/*41
CYP2D6_45.001_CYP2D6_42.001	*42/*45	*42/*45	*42/*45	*2/*42																*42/*45	*42/*45	*2/*42
CYP2D6_45.001_CYP2D6_43.001	*43/*45	*43/*45	*43/*45	*2/*43																*43/*45	*43/*45	*2/*43
CYP2D6_45.001_CYP2D6_43.002	*43/*45	*43/*45	*43/*45	*2/*43																*43/*45	*43/*45	*2/*43
CYP2D6_45.001_CYP2D6_45.001	*45/*45	*45/*45	*45/*45	*2/*2																*45/*45	*45/*45	*2/*2
CYP2D6_45.001_CYP2D6_109.001	*109/*45	*109/*45	*109/*45	*2/*9																*109/*45	*109/*45	*2/*9
CYP2D6_45.002_CYP2D6_1.001	*1/*45	*1/*45	*1/*45	*1/*2																*1/*45	*1/*45	*1/*2
CYP2D6_45.002_CYP2D6_1.002	*1/*45	*1/*45	*1/*45	*1/*2																*1/*45	*1/*45	*1/*2
CYP2D6_45.002_CYP2D6_1.005	*1/*45	*1/*45	*1/*45	*1/*2																*1/*45	*1/*45	*1/*2
CYP2D6_45.002_CYP2D6_1.007	*1/*45	*1/*45	*1/*45	*1/*2																*1/*45	*1/*45	*1/*2
CYP2D6_45.002_CYP2D6_1.008	*1/*45	*1/*45	*1/*45	*1/*2																*1/*45	*1/*45	*1/*2
CYP2D6_45.002_CYP2D6_1.014	*1/*45	*1/*45	*1/*45	*1/*2																*1/*45	*1/*45	*1/*2
CYP2D6_45.002_CYP2D6_1.019	*1/*45	*1/*45	*1/*45	*1/*2																*1/*45	*1/*45	*1/*2
CYP2D6_45.002_CYP2D6_1.025	*1/*45	*1/*45	*1/*45	*1/*2																*1/*45	*1/*45	*1/*2
CYP2D6_45.002_CYP2D6_2.001	*2/*45	*2/*45	*2/*45	*2/*2																*2/*45	*2/*45	*2/*2
CYP2D6_45.002_CYP2D6_2.013	*2/*45	*2/*45	*2/*45	*2/*2																*2/*45	*2/*45	*2/*2
CYP2D6_45.002_CYP2D6_2.014	*2/*45	*2/*45	*2/*45	*2/*2																*2/*45	*2/*45	*2/*2
CYP2D6_45.002_CYP2D6_2.017	*2/*45	*2/*45	*2/*45	*2/*2																*2/*45	*2/*45	*2/*2
CYP2D6_45.002_CYP2D6_3.001	*3/*45	*3/*45	*3/*45	*2/*3																*3/*45	*3/*45	*2/*3
CYP2D6_45.002_CYP2D6_4.001	*4/*45	*4/*45	*4/*45	*2/*4																*4/*45	*4/*45	*2/*4
CYP2D6_45.002_CYP2D6_4.004	*4/*45	*4/*45	*4/*45	*10/*4																*4/*45	*4/*45	*10/*4
CYP2D6_45.002_CYP2D6_4.012	*4/*45	*4/*45	*4/*45	*2/*4																*4/*45	*4/*45	*2/*4
CYP2D6_45.002_CYP2D6_4.014	*4/*45	*4/*45	*4/*45	*2/*4																*4/*45	*4/*45	*2/*4
CYP2D6_45.002_CYP2D6_4.021	*4/*45	*4/*45	*4/*45	*2/*4																*4/*45	*4/*45	*2/*4
CYP2D6_45.002_CYP2D6_4.026	*4/*45	*4/*45	*4/*45	*2/*4																*4/*45	*4/*45	*2/*4
CYP2D6_45.002_CYP2D6_6.005	*45/*6	*45/*6	*45/*6	*2/*6																*45/*6	*45/*6	*2/*6
CYP2D6_45.002_CYP2D6_6.006	*45/*6	*45/*6	*45/*6	*2/*6																*45/*6	*45/*6	*2/*6
CYP2D6_45.002_CYP2D6_7.001	*45/*7	*45/*7	*45/*7	*2/*7																*45/*7	*45/*7	*2/*7
CYP2D6_45.002_CYP2D6_9.001	*45/*9	*45/*9	*45/*9	*2/*9																*45/*9	*45/*9	*2/*9
CYP2D6_45.002_CYP2D6_9.002	*45/*9	*45/*9	*45/*9	*2/*9																*45/*9	*45/*9	*2/*9
CYP2D6_45.002_CYP2D6_10.002	*10/*45	*10/*45	*10/*45	*10/*2																*10/*45	*10/*45	*10/*2
CYP2D6_45.002_CYP2D6_10.004	*10/*45	*10/*45	*10/*45	*10/*2																*10/*45	*10/*45	*10/*2
CYP2D6_45.002_CYP2D6_11.001	*11/*45	*11/*45	*2/*45	*11/*2																*11/*45	*2/*45	*11/*2
CYP2D6_45.002_CYP2D6_12.002	*12/*45	*12/*45	*12/*45	*12/*2																*12/*45	*12/*45	*12/*2
CYP2D6_45.002_CYP2D6_14.001	*14/*45	*14/*45	*14/*45	*14/*2																*14/*45	*14/*45	*14/*2
CYP2D6_45.002_CYP2D6_15.001	*15/*45	*15/*45	*15/*45	*1/*15																*15/*45	*15/*45	*1/*15
CYP2D6_45.002_CYP2D6_15.002	*15/*45	*15/*45	*15/*45	*15/*2																*15/*45	*15/*45	*15/*2
CYP2D6_45.002_CYP2D6_17.001	*17/*45	*17/*45	*17/*45	*17/*2																*17/*45	*17/*45	*17/*2
CYP2D6_45.002_CYP2D6_17.002	*17/*45	*17/*45	*17/*45	*17/*2																*17/*45	*17/*45	*17/*2
CYP2D6_45.002_CYP2D6_17.003	*17/*45	*17/*45	*17/*45	*17/*2																*17/*45	*17/*45	*17/*2
CYP2D6_45.002_CYP2D6_21.002	*21/*45	*21/*45	*21/*45	*2/*21																*21/*45	*21/*45	*2/*21
CYP2D6_45.002_CYP2D6_22.001	*22/*45	*22/*45	*22/*45	*1/*2																*22/*45	*22/*45	*1/*2
CYP2D6_45.002_CYP2D6_28.001	*28/*45	*28/*45	*28/*45	*2/*2																*28/*45	*28/*45	*2/*2
CYP2D6_45.002_CYP2D6_28.002	*28/*45	*28/*45	*28/*45	*2/*28																*28/*45	*28/*45	*2/*28
CYP2D6_45.002_CYP2D6_29.001	*29/*45	*29/*45	*29/*45	*2/*29																*29/*45	*29/*45	*2/*29
CYP2D6_45.002_CYP2D6_31.001	*31/*45	*31/*45	*31/*45	*2/*31																*31/*45	*31/*45	*2/*31
CYP2D6_45.002_CYP2D6_33.001	*33/*45	*33/*45	*33/*45	*2/*33																*33/*45	*33/*45	*2/*33
CYP2D6_45.002_CYP2D6_35.001	*35/*45	*35/*45	*35/*45	*2/*35																*35/*45	*35/*45	*2/*35
CYP2D6_45.002_CYP2D6_35.002	*35/*45	*35/*45	*35/*45	*2/*35																*35/*45	*35/*45	*2/*35
CYP2D6_45.002_CYP2D6_35.003	*35/*45	*35/*45	*2/*45	*2/*35																*35/*45	*2/*45	*2/*35
CYP2D6_45.002_CYP2D6_35.004	*35/*45	*35/*45	*35/*45	*2/*35																*35/*45	*35/*45	*2/*35
CYP2D6_45.002_CYP2D6_35.006	*35/*45	*35/*45	*35/*45	*2/*35																*35/*45	*35/*45	*2/*35
CYP2D6_45.002_CYP2D6_39.001	*39/*45	*39/*45	*39/*45	*2/*39																*39/*45	*39/*45	*2/*39
CYP2D6_45.002_CYP2D6_40.001	*40/*45	*40/*45	*40/*45	*2/*40																*40/*45	*40/*45	*2/*40
CYP2D6_45.002_CYP2D6_41.001	*41/*45	*41/*45	*41/*45	*2/*41																*41/*45	*41/*45	*2/*41
CYP2D6_45.002_CYP2D6_41.002	*41/*45	*41/*45	*41/*45	*2/*41																*41/*45	*41/*45	*2/*41
CYP2D6_45.002_CYP2D6_41.003	*41/*45	*41/*45	*41/*45	*2/*41																*41/*45	*41/*45	*2/*41
CYP2D6_45.002_CYP2D6_41.004	*41/*45	*41/*45	*41/*45	*2/*41																*41/*45	*41/*45	*2/*41
CYP2D6_45.002_CYP2D6_41.005	*41/*45	*41/*45	*41/*45	*2/*41																*41/*45	*41/*45	*2/*41
CYP2D6_45.002_CYP2D6_42.001	*42/*45	*42/*45	*42/*45	*2/*42																*42/*45	*42/*45	*2/*42
CYP2D6_45.002_CYP2D6_43.001	*43/*45	*43/*45	*43/*45	*2/*43																*43/*45	*43/*45	*2/*43
CYP2D6_45.002_CYP2D6_43.002	*43/*45	*43/*45	*43/*45	*2/*43																*43/*45	*43/*45	*2/*43
CYP2D6_45.002_CYP2D6_45.001	*45/*45	*45/*45	*45/*45	*2/*2																*45/*45	*45/*45	*2/*2
CYP2D6_45.002_CYP2D6_45.002	*45/*45	*45/*45	*45/*45	*2/*2																*45/*45	*45/*45	*2/*2
CYP2D6_45.002_CYP2D6_109.001	*109/*45	*109/*45	*109/*45	*34/*9																*109/*45	*109/*45	*34/*9
CYP2D6_46.001_CYP2D6_1.001	*1/*46	*1/*46	*1/*46	*1/*46																*1/*46	*1/*46	*1/*46
CYP2D6_46.001_CYP2D6_1.002	*1/*46	*1/*46	*1/*46	*1/*34																*1/*46	*1/*46	*1/*34
CYP2D6_46.001_CYP2D6_1.005	*1/*46	*1/*46	*1/*46	*1/*46																*1/*46	*1/*46	*1/*46
CYP2D6_46.001_CYP2D6_1.007	*1/*46	*1/*46	*1/*46	*1/*46																*1/*46	*1/*46	*1/*46
CYP2D6_46.001_CYP2D6_1.008	*1/*46	*1/*46	*1/*46	*1/*46																*1/*46	*1/*46	*1/*46
CYP2D6_46.001_CYP2D6_1.014	*1/*46	*1/*46	*1/*46	*1/*46																*1/*46	*1/*46	*1/*46
CYP2D6_46.001_CYP2D6_1.019	*1/*46	*1/*46	*1/*46	*1/*46																*1/*46	*1/*46	*1/*46
CYP2D6_46.001_CYP2D6_1.025	*1/*46	*1/*46	*1/*46	*1/*46																*1/*46	*1/*46	*1/*46
CYP2D6_46.001_CYP2D6_2.001	*2/*46	*2/*46	*2/*46	*2/*46																*2/*46	*2/*46	*2/*46
CYP2D6_46.001_CYP2D6_2.013	*2/*46	*2/*46	*2/*46	*2/*46																*2/*46	*2/*46	*2/*46
CYP2D6_46.001_CYP2D6_2.014	*2/*46	*2/*46	*2/*46	*2/*46																*2/*46	*2/*46	*2/*46
CYP2D6_46.001_CYP2D6_2.017	*2/*46	*2/*46	*2/*46	*2/*46																*2/*46	*2/*46	*2/*46
CYP2D6_46.001_CYP2D6_3.001	*3/*46	*3/*46	*3/*46	*3/*46																*3/*46	*3/*46	*3/*46
CYP2D6_46.001_CYP2D6_4.001	*4/*46	*4/*46	*4/*46	*4/*46																*4/*46	*4/*46	*4/*46
CYP2D6_46.001_CYP2D6_4.004	*4/*46	*4/*46	*4/*46	*10/*4																*4/*46	*4/*46	*10/*4
CYP2D6_46.001_CYP2D6_4.012	*4/*46	*4/*46	*4/*46	*34/*4																*4/*46	*4/*46	*34/*4
CYP2D6_46.001_CYP2D6_4.014	*4/*46	*4/*46	*4/*46	*2/*4																*4/*46	*4/*46	*2/*4
CYP2D6_46.001_CYP2D6_4.021	*4/*46	*4/*46	*4/*46	*4/*46																*4/*46	*4/*46	*4/*46
CYP2D6_46.001_CYP2D6_4.026	*4/*46	*4/*46	*4/*46	*4/*46																*4/*46	*4/*46	*4/*46
CYP2D6_46.001_CYP2D6_6.005	*46/*6	*46/*6	*46/*6	*46/*6																*46/*6	*46/*6	*46/*6
CYP2D6_46.001_CYP2D6_6.006	*46/*6	*46/*6	*46/*6	*46/*6																*46/*6	*46/*6	*46/*6
CYP2D6_46.001_CYP2D6_7.001	*46/*7	*46/*7	*46/*7	*46/*7																*46/*7	*46/*7	*46/*7
CYP2D6_46.001_CYP2D6_9.001	*46/*9	*46/*9	*46/*9	*2/*9																*46/*9	*46/*9	*2/*9
CYP2D6_46.001_CYP2D6_9.002	*46/*9	*46/*9	*46/*9	*2/*9																*46/*9	*46/*9	*2/*9
CYP2D6_46.001_CYP2D6_10.002	*10/*46	*10/*46	*10/*46	*10/*2																*10/*46	*10/*46	*10/*2
CYP2D6_46.001_CYP2D6_10.004	*10/*46	*10/*46	*10/*46	*10/*2																*10/*46	*10/*46	*10/*2
CYP2D6_46.001_CYP2D6_11.001	*11/*46	*11/*46	*2/*46	*11/*2																*11/*46	*2/*46	*11/*2
CYP2D6_46.001_CYP2D6_12.002	*12/*46	*12/*46	*12/*46	*12/*46																*12/*46	*12/*46	*12/*46
CYP2D6_46.001_CYP2D6_14.001	*14/*46	*14/*46	*14/*46	*14/*2																*14/*46	*14/*46	*14/*2
CYP2D6_46.001_CYP2D6_15.001	*15/*46	*15/*46	*15/*46	*1/*15																*15/*46	*15/*46	*1/*15
CYP2D6_46.001_CYP2D6_15.002	*15/*46	*15/*46	*15/*46	*15/*46																*15/*46	*15/*46	*15/*46
CYP2D6_46.001_CYP2D6_17.001	*17/*46	*17/*46	*17/*46	*17/*2																*17/*46	*17/*46	*17/*2
CYP2D6_46.001_CYP2D6_17.002	*17/*46	*17/*46	*17/*46	*17/*46																*17/*46	*17/*46	*17/*46
CYP2D6_46.001_CYP2D6_17.003	*17/*46	*17/*46	*17/*46	*17/*46																*17/*46	*17/*46	*17/*46
CYP2D6_46.001_CYP2D6_21.002	*21/*46	*21/*46	*21/*46	*21/*46																*21/*46	*21/*46	*21/*46
CYP2D6_46.001_CYP2D6_22.001	*22/*46	*22/*46	*22/*46	*1/*46																*22/*46	*22/*46	*1/*46
CYP2D6_46.001_CYP2D6_28.001	*28/*46	*28/*46	*28/*46	*28/*46																*28/*46	*28/*46	*28/*46
CYP2D6_46.001_CYP2D6_28.002	*28/*46	*28/*46	*28/*46	*2/*28																*28/*46	*28/*46	*2/*28
CYP2D6_46.001_CYP2D6_29.001	*29/*46	*29/*46	*29/*46	*2/*29																*29/*46	*29/*46	*2/*29
CYP2D6_46.001_CYP2D6_31.001	*31/*46	*31/*46	*31/*46	*31/*46																*31/*46	*31/*46	*31/*46
CYP2D6_46.001_CYP2D6_33.001	*33/*46	*33/*46	*33/*46	*2/*43																*33/*46	*33/*46	*2/*43
CYP2D6_46.001_CYP2D6_35.001	*35/*46	*35/*46	*35/*46	*2/*35																*35/*46	*35/*46	*2/*35
CYP2D6_46.001_CYP2D6_35.002	*35/*46	*35/*46	*35/*46	*2/*35																*35/*46	*35/*46	*2/*35
CYP2D6_46.001_CYP2D6_35.003	*35/*46	*35/*46	*35/*46	*2/*35																*35/*46	*35/*46	*2/*35
CYP2D6_46.001_CYP2D6_35.004	*35/*46	*35/*46	*35/*46	*2/*35																*35/*46	*35/*46	*2/*35
CYP2D6_46.001_CYP2D6_35.006	*35/*46	*35/*46	*35/*46	*2/*35																*35/*46	*35/*46	*2/*35
CYP2D6_46.001_CYP2D6_39.001	*39/*46	*39/*46	*39/*46	*39/*46																*39/*46	*39/*46	*39/*46
CYP2D6_46.001_CYP2D6_40.001	*40/*46	*40/*46	*40/*46	*2/*40																*40/*46	*40/*46	*2/*40
CYP2D6_46.001_CYP2D6_41.001	*41/*46	*41/*46	*41/*46	*2/*41																*41/*46	*41/*46	*2/*41
CYP2D6_46.001_CYP2D6_41.002	*41/*46	*41/*46	*41/*46	*41/*46																*41/*46	*41/*46	*41/*46
CYP2D6_46.001_CYP2D6_41.003	*41/*46	*41/*46	*41/*46	*41/*46																*41/*46	*41/*46	*41/*46
CYP2D6_46.001_CYP2D6_41.004	*41/*46	*41/*46	*41/*46	*41/*46																*41/*46	*41/*46	*41/*46
CYP2D6_46.001_CYP2D6_41.005	*41/*46	*41/*46	*41/*46	*41/*46																*41/*46	*41/*46	*41/*46
CYP2D6_46.001_CYP2D6_42.001	*42/*46	*42/*46	*42/*46	*2/*42																*42/*46	*42/*46	*2/*42
CYP2D6_46.001_CYP2D6_43.001	*43/*46	*43/*46	*43/*46	*43/*46																*43/*46	*43/*46	*43/*46
CYP2D6_46.001_CYP2D6_43.002	*43/*46	*43/*46	*43/*46	*43/*46																*43/*46	*43/*46	*43/*46
CYP2D6_46.001_CYP2D6_45.001	*45/*46	*45/*46	*45/*46	*2/*46																*45/*46	*45/*46	*2/*46
CYP2D6_46.001_CYP2D6_45.002	*45/*46	*45/*46	*45/*46	*2/*46																*45/*46	*45/*46	*2/*46
CYP2D6_46.001_CYP2D6_46.001	*46/*46	*46/*46	*46/*46	*46/*46																*46/*46	*46/*46	*46/*46
CYP2D6_46.001_CYP2D6_109.001	*109/*46	*109/*46	*109/*46	*1/*9																*109/*46	*109/*46	*1/*9
CYP2D6_46.002_CYP2D6_1.001	*1/*46	*1/*46	*2/*43	*1/*46																*1/*46	*2/*43	*1/*46
CYP2D6_46.002_CYP2D6_1.002	*1/*46	*1/*46	*1/*46	*1/*34																*1/*46	*1/*46	*1/*34
CYP2D6_46.002_CYP2D6_1.005	*1/*46	*1/*46	*1/*46	*1/*46																*1/*46	*1/*46	*1/*46
CYP2D6_46.002_CYP2D6_1.007	*1/*46	*1/*46	*1/*46	*1/*46																*1/*46	*1/*46	*1/*46
CYP2D6_46.002_CYP2D6_1.008	*1/*46	*1/*46	*1/*46	*1/*46																*1/*46	*1/*46	*1/*46
CYP2D6_46.002_CYP2D6_1.014	*1/*46	*1/*46	*1/*46	*1/*46																*1/*46	*1/*46	*1/*46
CYP2D6_46.002_CYP2D6_1.019	*1/*46	*1/*46	*1/*46	*1/*46																*1/*46	*1/*46	*1/*46
CYP2D6_46.002_CYP2D6_1.025	*1/*46	*1/*46	*1/*46	*1/*46																*1/*46	*1/*46	*1/*46
CYP2D6_46.002_CYP2D6_2.001	*2/*46	*2/*46	*2/*46	*2/*46																*2/*46	*2/*46	*2/*46
CYP2D6_46.002_CYP2D6_2.013	*2/*46	*2/*46	*2/*46	*2/*46																*2/*46	*2/*46	*2/*46
CYP2D6_46.002_CYP2D6_2.014	*2/*46	*2/*46	*2/*46	*2/*46																*2/*46	*2/*46	*2/*46
CYP2D6_46.002_CYP2D6_2.017	*2/*46	*2/*46	*2/*46	*2/*46																*2/*46	*2/*46	*2/*46
CYP2D6_46.002_CYP2D6_3.001	*3/*46	*3/*46	*3/*46	*3/*46																*3/*46	*3/*46	*3/*46
CYP2D6_46.002_CYP2D6_4.001	*4/*46	*4/*46	*4/*46	*4/*46																*4/*46	*4/*46	*4/*46
CYP2D6_46.002_CYP2D6_4.004	*4/*46	*4/*46	*4/*46	*10/*4																*4/*46	*4/*46	*10/*4
CYP2D6_46.002_CYP2D6_4.012	*4/*46	*4/*46	*4/*46	*34/*4																*4/*46	*4/*46	*34/*4
CYP2D6_46.002_CYP2D6_4.014	*4/*46	*4/*46	*4/*46	*2/*4																*4/*46	*4/*46	*2/*4
CYP2D6_46.002_CYP2D6_4.021	*4/*46	*4/*46	*4/*46	*4/*46																*4/*46	*4/*46	*4/*46
CYP2D6_46.002_CYP2D6_4.026	*4/*46	*4/*46	*4/*46	*4/*46																*4/*46	*4/*46	*4/*46
CYP2D6_46.002_CYP2D6_6.005	*46/*6	*46/*6	*46/*6	*46/*6																*46/*6	*46/*6	*46/*6
CYP2D6_46.002_CYP2D6_6.006	*46/*6	*46/*6	*46/*6	*46/*6																*46/*6	*46/*6	*46/*6
CYP2D6_46.002_CYP2D6_7.001	*46/*7	*46/*7	*46/*7	*46/*7																*46/*7	*46/*7	*46/*7
CYP2D6_46.002_CYP2D6_9.001	*46/*9	*46/*9	*46/*9	*2/*9																*46/*9	*46/*9	*2/*9
CYP2D6_46.002_CYP2D6_9.002	*46/*9	*46/*9	*46/*9	*2/*9																*46/*9	*46/*9	*2/*9
CYP2D6_46.002_CYP2D6_10.002	*10/*46	*10/*46	*10/*46	*10/*2																*10/*46	*10/*46	*10/*2
CYP2D6_46.002_CYP2D6_10.004	*10/*46	*10/*46	*10/*46	*10/*2																*10/*46	*10/*46	*10/*2
CYP2D6_46.002_CYP2D6_11.001	*11/*46	*11/*46	*2/*46	*11/*2																*11/*46	*2/*46	*11/*2
CYP2D6_46.002_CYP2D6_12.002	*12/*46	*12/*46	*12/*46	*12/*46																*12/*46	*12/*46	*12/*46
CYP2D6_46.002_CYP2D6_14.001	*14/*46	*14/*46	*14/*46	*14/*2																*14/*46	*14/*46	*14/*2
CYP2D6_46.002_CYP2D6_15.001	*15/*46	*15/*46	*15/*46	*1/*15																*15/*46	*15/*46	*1/*15
CYP2D6_46.002_CYP2D6_15.002	*15/*46	*15/*46	*15/*46	*15/*46																*15/*46	*15/*46	*15/*46
CYP2D6_46.002_CYP2D6_17.001	*17/*46	*17/*46	*17/*46	*17/*2																*17/*46	*17/*46	*17/*2
CYP2D6_46.002_CYP2D6_17.002	*17/*46	*17/*46	*17/*46	*17/*46																*17/*46	*17/*46	*17/*46
CYP2D6_46.002_CYP2D6_17.003	*17/*46	*17/*46	*17/*46	*17/*46																*17/*46	*17/*46	*17/*46
CYP2D6_46.002_CYP2D6_21.002	*21/*46	*21/*46	*21/*46	*21/*46																*21/*46	*21/*46	*21/*46
CYP2D6_46.002_CYP2D6_22.001	*22/*46	*22/*46	*22/*46	*1/*46																*22/*46	*22/*46	*1/*46
CYP2D6_46.002_CYP2D6_28.001	*28/*46	*28/*46	*28/*46	*28/*46																*28/*46	*28/*46	*28/*46
CYP2D6_46.002_CYP2D6_28.002	*28/*46	*28/*46	*28/*46	*2/*28																*28/*46	*28/*46	*2/*28
CYP2D6_46.002_CYP2D6_29.001	*29/*46	*29/*46	*29/*46	*2/*29																*29/*46	*29/*46	*2/*29
CYP2D6_46.002_CYP2D6_31.001	*31/*46	*31/*46	*31/*46	*31/*46																*31/*46	*31/*46	*31/*46
CYP2D6_46.002_CYP2D6_33.001	*33/*46	*33/*46	*33/*46	*2/*43																*33/*46	*33/*46	*2/*43
CYP2D6_46.002_CYP2D6_35.001	*35/*46	*35/*46	*35/*46	*2/*35																*35/*46	*35/*46	*2/*35
CYP2D6_46.002_CYP2D6_35.002	*35/*46	*35/*46	*35/*46	*2/*35																*35/*46	*35/*46	*2/*35
CYP2D6_46.002_CYP2D6_35.003	*35/*46	*35/*46	*2/*46	*2/*35																*35/*46	*2/*46	*2/*35
CYP2D6_46.002_CYP2D6_35.004	*35/*46	*35/*46	*35/*46	*2/*35																*35/*46	*35/*46	*2/*35
CYP2D6_46.002_CYP2D6_35.006	*35/*46	*35/*46	*35/*46	*2/*35																*35/*46	*35/*46	*2/*35
CYP2D6_46.002_CYP2D6_39.001	*39/*46	*39/*46	*39/*46	*39/*46																*39/*46	*39/*46	*39/*46
CYP2D6_46.002_CYP2D6_40.001	*40/*46	*40/*46	*40/*46	*2/*40																*40/*46	*40/*46	*2/*40
CYP2D6_46.002_CYP2D6_41.001	*41/*46	*41/*46	*41/*46	*2/*41																*41/*46	*41/*46	*2/*41
CYP2D6_46.002_CYP2D6_41.002	*41/*46	*41/*46	*41/*46	*41/*46																*41/*46	*41/*46	*41/*46
CYP2D6_46.002_CYP2D6_41.003	*41/*46	*41/*46	*41/*46	*41/*46																*41/*46	*41/*46	*41/*46
CYP2D6_46.002_CYP2D6_41.004	*41/*46	*41/*46	*41/*46	*41/*46																*41/*46	*41/*46	*41/*46
CYP2D6_46.002_CYP2D6_41.005	*41/*46	*41/*46	*41/*46	*41/*46																*41/*46	*41/*46	*41/*46
CYP2D6_46.002_CYP2D6_42.001	*42/*46	*42/*46	*42/*46	*2/*42																*42/*46	*42/*46	*2/*42
CYP2D6_46.002_CYP2D6_43.001	*43/*46	*43/*46	*43/*46	*43/*46																*43/*46	*43/*46	*43/*46
CYP2D6_46.002_CYP2D6_43.002	*43/*46	*43/*46	*43/*46	*43/*46																*43/*46	*43/*46	*43/*46
CYP2D6_46.002_CYP2D6_45.001	*45/*46	*45/*46	*45/*46	*2/*46																*45/*46	*45/*46	*2/*46
CYP2D6_46.002_CYP2D6_45.002	*45/*46	*45/*46	*45/*46	*2/*46																*45/*46	*45/*46	*2/*46
CYP2D6_46.002_CYP2D6_46.001	*46/*46	*46/*46	*46/*46	*46/*46																*46/*46	*46/*46	*46/*46
CYP2D6_46.002_CYP2D6_46.002	*46/*46	*46/*46	*46/*46	*46/*46																*46/*46	*46/*46	*46/*46
CYP2D6_46.002_CYP2D6_109.001	*109/*46	*109/*46	*109/*46	*1/*9																*109/*46	*109/*46	*1/*9
CYP2D6_46.003_CYP2D6_1.001	*1/*46	*43/*45	*2/*43	*1/*46																*43/*45	*2/*43	*1/*46
CYP2D6_46.003_CYP2D6_1.002	*1/*46	*1/*46	*1/*46	*1/*46																*1/*46	*1/*46	*1/*46
CYP2D6_46.003_CYP2D6_1.005	*1/*46	*43/*45	*1/*46	*1/*46																*43/*45	*1/*46	*1/*46
CYP2D6_46.003_CYP2D6_1.007	*1/*46	*43/*45	*1/*46	*2/*43																*43/*45	*1/*46	*2/*43
CYP2D6_46.003_CYP2D6_1.008	*1/*46	*43/*45	*1/*46	*1/*46																*43/*45	*1/*46	*1/*46
CYP2D6_46.003_CYP2D6_1.014	*1/*46	*43/*45	*1/*46	*1/*46																*43/*45	*1/*46	*1/*46
CYP2D6_46.003_CYP2D6_1.019	*1/*46	*43/*45	*43/*45	*2/*43																*43/*45	*43/*45	*2/*43
CYP2D6_46.003_CYP2D6_1.025	*1/*46	*43/*45	*1/*46	*1/*46																*43/*45	*1/*46	*1/*46
CYP2D6_46.003_CYP2D6_2.001	*2/*46	*2/*46	*2/*46	*2/*2																*2/*46	*2/*46	*2/*2
CYP2D6_46.003_CYP2D6_2.013	*2/*46	*2/*46	*2/*46	*2/*46																*2/*46	*2/*46	*2/*46
CYP2D6_46.003_CYP2D6_2.014	*2/*46	*2/*46	*2/*46	*2/*2																*2/*46	*2/*46	*2/*2
CYP2D6_46.003_CYP2D6_2.017	*2/*46	*2/*46	*2/*46	*2/*46																*2/*46	*2/*46	*2/*46
[truncated: 2,563 more rows]
