# Supplementary material for: A systematic comparison of pharmacogene star allele calling bioinformatics algorithms: a focus on CYP2D6 genotyping
Source: NPJ Genom Med. 2020 Aug 3;5:30. doi: 10.1038/s41525-020-0135-2 (PMC7398905; doi:10.1038/s41525-020-0135-2)
Supplement: Supplementary file 5 — Supplementary Data Set 4 [file 41525_2020_135_MOESM5_ESM.xlsx]

## Sheet: Sheet1
		Supplementary Data Set 4
Astrolabe, Aldy, and Stargazer calls for samples with simulated CYP2D6 structural variants
													NG	Not genotyped by tool due to fail error
													(+)	Possible duplication (Astrolabe)
													{}	Obtained by running algorithm without BAM QC due to previous fail
													*S1+*1	Stargazer reports this allele in cases where it does not detect all variants that it uses to define the *68+*4 tandem rearrangement
				30x														60x													100x
Sample ID	Truth	Aldy			Astrolabe			Stargazer					Sample ID	Truth	Aldy			Astrolabe			Stargazer					Sample ID	Truth	Aldy			Astrolabe			Stargazer
		hap1	hap2	Notes	hap1	hap2	Notes	hap1	hap2	diploype					hap1	hap2	Notes	hap1	hap2	Notes	hap1	hap2	Notes					hap1	hap2	Notes	hap1	hap2	Notes	hap1	hap2	Notes
SIM101	*79+*68A+*4.009/*3.001	*3-like	*4+*4		*3	*4		*3	*4x2				SIM101	*79+*68A+*4.009/*3.001	*3	*4+*4-like	*4+*4-like	*3	*4		*3	*10x2				SIM101	*79+*68A+*4.009/*3.001	*3	*4+*4-like		*3	*4	(+)	*3	*10x2
SIM102	*1.002X2+*83.001/*56.002	*1+*1	*56+*83		*1	*56	(+)	*1x2	*56x2				SIM102	*1.002X2+*83.001/*56.002	*13+*1	*61	*61	*1	*56	(+)	*1x3	*56				SIM102	*1.002X2+*83.001/*56.002	*13+*1	*61		*1	*56	(+)	*1x3	*56
SIM103	*1.001+*90/*27.001	*1+*90	*27		*27	*90		*1	*1x2				SIM103	*1.001+*90/*27.001	*1+*90	*27	*27	*27	*90		*1	*1x2				SIM103	*1.001+*90/*27.001	*1+*90	*27		*27	*90		*1	*1x2
SIM104	*10.001X2/*4.001	*10+*10	*4		*10	*4	(+)	*4	*10x2				SIM104	*10.001X2/*4.001	*10+*10	*4	*4	*10	*4		*4	*10x2				SIM104	*10.001X2/*4.001	*10+*10	*4		*10	*4		*4	*10x2
SIM105	*10.002X3/*42.001	*10+*10+*10	*42		*10	*42	(+)	*10x3	*42				SIM105	*10.002X3/*42.001	*10+*10+*10	*42	*42	*10	*42	(+)	*10x3	*42				SIM105	*10.002X3/*42.001	*10+*10+*10	*42		*10	*42	(+)	*10x3	*42
SIM106	*76+*1.002/*5	*1	*76		*1 [*27]	*5		*1	*13C				SIM106	*76+*1.002/*5	*1	*76	*76	*1	*5		*1	*13C				SIM106	*76+*1.002/*5	*1	*76		*1	*27		NG	NG
SIM107	*79+*68A+*4.001x2/*7.001	*4+*7	*4-like+*80		*7	*4		*4x2	*7x2				SIM107	*79+*68A+*4.001x2/*7.001	*4+*4+*4	*7-like	*7-like	*7	*4	(+)	*4x2	*7x2				SIM107	*79+*68A+*4.001x2/*7.001	*4+*4+*4	*7-like		*7	*4		*4x2	*7x2
SIM108	*17X2(repdup)/*43.001 x2	*17+*17	*43+*43		*17	*43	(+)	*17x2	*43x2				SIM108	*17X2(repdup)/*43.001 x2	*17+*43	*34	*34	*17	*43		*17x2	*43x2				SIM108	*17X2(repdup)/*43.001 x2	*17+*17	*43+*43		*17	*43	(+)	*17x2	*43x2
SIM109	*17X2(spacer)/*69.001	*17+*83	*69		*17	*69		*2	*83+*2				SIM109	*17X2(spacer)/*69.001	*17+*83	*69	*69	*17	*69		*69	*83+*2				SIM109	*17X2(spacer)/*69.001	*17+*83	*69		*17	*69		*10	*83+*2
SIM110	*1.002X3/*59.001	*1+*1+*1	*59		*1	*59	(+)	*1x3	*59				SIM110	*1.002X3/*59.001	*1+*1+*1	*59	*59	*1	*59	(+)	*1x3	*59				SIM110	*1.002X3/*59.001	*1+*1+*1	*59		*1	*59	(+)	*1x3	*59
SIM111	*1.004X5/*4.001	*1+*1+*1+*1	*1-like		*1	*4	(+)	*1x5	*113				SIM111	*1.004X5/*4.001	*1+*1+*1+*1	*1-like	*1-like	*1	*113	(+)	*1x5	*113				SIM111	*1.004X5/*4.001	*1+*1+*1+*1+*1	*1-like		*1	*1	(+)	*1	*1x5
SIM112	*80/*5	*5	*67		{*2M}	{*2M}		*5	*13B				SIM112	*80/*5	NG	NG	NG	*5	*53		*5	*13B				SIM112	*80/*5	*5	*67		NG	NG		*5	*13B
SIM113	*29X2/*84.001	*29+*29	*84		*29	*84	(+)	*29x2	*84				SIM113	*29X2/*84.001	*29+*29	*84	*84	*29	*84		*29x2	*84				SIM113	*29X2/*84.001	*29+*29	*84		*29	*84		*29x2	*84
SIM114	*2.007X2/*70.001	*2+*2	*70		*2	*70	(+)	*2x2	*39				SIM114	*2.007X2/*70.001	*2+*2	*70	*70	*2	*70		*2x2	*39				SIM114	*2.007X2/*70.001	*2+*2	*70		*2	*70	(+)	*2x2	*39
SIM115	*2.010X4/*58.001	*2+*2+*2	*58		*2	*58	(+)	*2x2	*17x3				SIM115	*2.010X4/*58.001	*2+*2+*2	*58	*58	*2	*58	(+)	*2x2	*17x3				SIM115	*2.010X4/*58.001	*2+*2+*2+*2	*58		*2	*58		*2x2	*17x3
SIM116	*2.001x8/*29.001x2	*2+*2+*2+*2+*2+*2	*29+*63+*80		*2	*29	(+)	*2x4	*29x6				SIM116	*2.001x8/*29.001x2	*29+*29+*63	*2+*2+*2+*79+*2	*2+*2+*2+*79+*2	*2	*29	(+)	*2	*2x9				SIM116	*2.001x8/*29.001x2	*2+*2+*2+*2+*2+*2	*29+*63+*80		*2	*29	(+)	*2x8	*29x2
SIM117	*35.001X2/*95.001	*35+*35	*95		*35	*95	(+)	*10	*35x2				SIM117	*35.001X2/*95.001	*35+*35	*95	*95	*35	*95		*2x2	*10				SIM117	*35.001X2/*95.001	*35+*35	*95		*35	*95	(+)	*10	*35x2
SIM118	*36.001(REP6)/*4.013	*36	*4		*5	*4		*4	*10				SIM118	*36.001(REP6)/*4.013	*36	*4	*4	*5	*4		*4	*10				SIM118	*36.001(REP6)/*4.013	*36	*4		*10	*4		*4	*10
SIM119	*36.001+*10.001/*36.001+*10.001	*36+*10	*36+*10		*10	*10	(+)	*36+*10	*36+*10				SIM119	*36.001+*10.001/*36.001+*10.001	*36+*10	*36+*10	*36+*10	*10	*10	(+)	*36+*10	*36+*10				SIM119	*36.001+*10.001/*36.001+*10.001	*36+*10	*36+*10		*10	*10		*36+*10	*36+*10
SIM120	*36.001X2/*10.002	*10	*36+*10		*10	*10		*10	*36+*10				SIM120	*36.001X2/*10.002	*10	*36+*10	*36+*10	*10	*10		*10	*36+*10				SIM120	*36.001X2/*10.002	*10	*36+*10		*10	*10		*10	*36+*10
SIM121	*36.001X2+*10.003/*107.001	*107+*36	*36+*10		*10	*107		.	.				SIM121	*36.001X2+*10.003/*107.001	*107+*36	*36+*10	*36+*10	*10	*107		*36+*10	*36+*10				SIM121	*36.001X2+*10.003/*107.001	*107+*36	*36+*10		*10	*107	(+)	*36+*10	*36+*10
SIM122	*36.002/*3.001X2	*3+*3	*36		*3	*10		*1	*3x2				SIM122	*36.002/*3.001X2	*3+*3	*36	*36	*3	*10		*3x2	*10				SIM122	*36.002/*3.001X2	*3+*3	*36		*3	*10		*3x2	*10
SIM123	*36+*10.001x2/*64.001	*10+*64	*36+*10		*10	*64		*10x2	*36+*10				SIM123	*36+*10.001x2/*64.001	*10+*64	*36+*10	*36+*10	*10	*64	(+)	*10x2	*36+*10				SIM123	*36+*10.001x2/*64.001	*10+*64	*36+*10		*10	*64		NG	NG
SIM124	*83.001/*54.001	*54	*61		*1	*54		*1	*10				SIM124	*83.001/*54.001	*39	*54	*54	*1	*54		*1	*10				SIM124	*83.001/*54.001	*39	*54		*1	*54		*10	*39
SIM125	*4.013+*4.001/*12.002	*12+*4N	*45		*4	*12		*4N+*4	*12				SIM125	*4.013+*4.001/*12.002	*12+*4	*45	*45	*12	*4		*1	*4N+*4				SIM125	*4.013+*4.001/*12.002	*12+*4	*45		*12	*4		*1	*4N+*4
SIM126	*4.013X2/*10.004	*36	*4+*4		*10	*4		*4N+*4	*10				SIM126	*4.013X2/*10.004	*36	*4+*4	*4+*4	*10	*4		*4N+*4	*10				SIM126	*4.013X2/*10.004	*36	*4+*4		*10	*4		*4N+*4	*10
SIM127	*41.001X2/*68+*4.001	*2+*41	*68+*4		*41	*4		*S1+*1	*1x2				SIM127	*41.001X2/*68+*4.001	*2+*41	*68+*4	*68+*4	*41	*4	(+*68)	*S1+*1	*1x2				SIM127	*41.001X2/*68+*4.001	*63-like	*69		*41	*4	(+)	*S1+*1	*1x2
SIM128	*68/*4.001	*4	*68-like		*5	*4		*S1+*1	*13C				SIM128	*68/*4.001	*4	*68-like	*68-like	*5	*4		*S1+*1	*13C				SIM128	*68/*4.001	*4	*68-like		*4	*4		*S1+*1	*13C
SIM129	*43.001X2/*60.001	*43+*43	*60		*43	*60	(+)	*43x2	*60				SIM129	*43.001X2/*60.001	*43+*43	*60	*60	*43	*60		*1x2	*60				SIM129	*43.001X2/*60.001	*43+*43	*60		*43	*60	(+)	*1x2	*60
SIM130	*45X2/*62.001	*45+*45	*62		*62	*45		*1x2	*62				SIM130	*45X2/*62.001	*45+*45	*62	*62	*62	*45		*1x2	*62				SIM130	*45X2/*62.001	*45+*45	*62		*62	*45		*1x2	*62
SIM131	*4.011X2/*16	*16	*4+*4		*10	*4		*4	*4				SIM131	*4.011X2/*16	*16	*4+*4	*4+*4	*4	*4		*4	*4				SIM131	*4.011X2/*16	*4+*4	*77		*4	*4		*4	*4
SIM132	*4.001X3/*83.003	*36+*80	*4		*1	*4		*4x2	*39x2				SIM132	*4.001X3/*83.003	*13+*61	*4	*4	*1	*4	(+)	*1x2	*4x2				SIM132	*4.001X3/*83.003	*36+*80	*4		*1	*4		*1	*4x3
SIM133	*5/*5	*5	*5		*2M	*2M		*5	*5				SIM133	*5/*5	*5	*5	*5	NG	NG		*5	*5				SIM133	*5/*5	*5	*5		{*2M}	{*2M}		*5	*5
SIM134	*57+*10D/*45.001	*45	*57+*10		*10	*45		*10	*83+*2				SIM134	*57+*10D/*45.001	*45	*57+*10	*57+*10	*10	*45		*10	*83+*2				SIM134	*57+*10D/*45.001	*45	*57+*10		*10	*45		*10	*83+*2
SIM135	*61/*4.008	*4	*61		*5	*4		*4N+*4	*5				SIM135	*61/*4.008	*4	*61	*61	*39	*4		*4N+*4	*5				SIM135	*61/*4.008	*4	*61		*39	*4		*4N+*4	*5
SIM136	*63/*15.001	*15	*63		*2	*15		NG	NG				SIM136	*63/*15.001	*15	*63	*63	*2	*15		NG	NG				SIM136	*63/*15.001	*15	*63		*2	*15		NG	NG
SIM137	*13A1/*11.001	*1	*79		*1	*11		*11	*13B				SIM137	*13A1/*11.001	*1	*79	*79	*1	*11		*11	*13B				SIM137	*13A1/*11.001	*1	*79		*1	*11		*11	*13B
SIM138	*67/*9.001X2	*1 +*9	*67		*1	*9		NG	NG				SIM138	*67/*9.001X2	*1	*67	*67	*1	*9		NG	NG				SIM138	*67/*9.001X2	*1	*67		*1	*9		NG	NG
SIM139	*68+*4.001/*18.001	*1	*4+*68-like		*18	*4		*S1+*1	*4				SIM139	*68+*4.001/*18.001	*1-like	*68+*4	*68+*4	*1	*4	(+*68)	*S1+*1	*4				SIM139	*68+*4.001/*18.001	*1	*4+*68-like		*1	*4	(+*68)	*S1+*1	*4
SIM140	*6.003X2/*71.001	*6+*6	*71		*6	*71	(+)	*6x2	*71				SIM140	*6.003X2/*71.001	*6+*6	*71	*71	*6	*71		*6x2	*71				SIM140	*6.003X2/*71.001	*6+*6	*71		*6	*71	(+)	*6x2	*71
SIM141	*13A1+*1.004x2/*43.001	*1+*1	*43+*80		*1	*43	(+)	NG	NG				SIM141	*13A1+*1.004x2/*43.001	*1+*1	*43+*79	*43+*79	*1	*43		NG	NG				SIM141	*13A1+*1.004x2/*43.001	*1+*1	*43+*79		*1	*43		NG	NG
SIM142	*57+*10D/*35.002	*35	*57+*10		*10	*35	(+)	*10	*83+*2				SIM142	*57+*10D/*35.002	*35	*57+*10	*57+*10	*10	*35		*10	*83+*2				SIM142	*57+*10D/*35.002	*35	*57+*10		*10	*35		*10	*83+*2
SIM143	*77+*2.002/*2.011	*2	*79+*2		*2	*2		NG	NG				SIM143	*77+*2.002/*2.011	*2	*79+*2	*79+*2	*2	*2		NG	NG				SIM143	*77+*2.002/*2.011	*2	*79+*2		*2	*2		NG	NG
SIM144	*78+*2.001/*34.001	*2+*67	*34		*2	*34	(+)	*2	*S2+*1				SIM144	*78+*2.001/*34.001	*2+*67	*34	*34	*2	*34		*2	*S2+*1				SIM144	*78+*2.001/*34.001	*2+*67	*34		*2	*34	(+)	*2	*S2+*1
SIM145	*82.001/*33.001	*1-like	*33		*33	*82		*1	*33				SIM145	*82.001/*33.001	*1-like	*33	*33	*33	*82		*1	*33				SIM145	*82.001/*33.001	*1	*33		*33	*82		*1	*33
SIM146	*79+*2.001/*39.001	*39	*79+*2		*2	*4		NG	NG				SIM146	*79+*2.001/*39.001	*39	*79+*2	*79+*2	*2	*4		NG	NG				SIM146	*79+*2.001/*39.001	*39	*79+*2		*2	*4		NG	NG
SIM147	*83.002/*5	*1	*5		*1	*5		*1	*5				SIM147	*83.002/*5	*39	*5	*5	*1	*5		*1	*5				SIM147	*83.002/*5	*1	*5		*1	*5		*1	*5
SIM148	*80/*4.004	*4	*67		*4	*4		*4	*13C				SIM148	*80/*4.004	*4	*67	*67	*4	*4		*4	*13B				SIM148	*80/*4.004	*4	*67		*4	*4		*4	*13C
SIM149	*29x2/*5	*29	*29		*29	*29		*29	*29				SIM149	*29x2/*5	*29	*29	*29	*29	*29		*29	*29				SIM149	*29x2/*5	*29	*29		*29	*29		*29	*29
SIM150	*1.002x4/*2.001x8	*1+*1+*1+*63	*2+*2+*2+*2+*2+*2+*79+*2		*1	*2	(+)	*1x6	*34x6				SIM150	*1.002x4/*2.001x8	*1+*1+*61+*80	*2+*2+*2+*2+*2+*2+*2+*2	*2+*2+*2+*2+*2+*2+*2+*2	*1	*2	(+)	*1x6	*2x6				SIM150	*1.002x4/*2.001x8	*1+*1+*61	*2+*2+*2+*2+*2+*2+*2+*79+*2		*1	*2	(+)	*1x6	*2x6
SIM167	*4/*68+*4	*4+*4	*68-like		*4	*4		*S1+*1	*4				SIM167	*4/*68+*4	*4+*4	*68-like	*68-like	*4	*4	(+*68)	*S1+*1	*4				SIM167	*4/*68+*4	*4+*4	*68-like		*4	*4	(+*68)	*S1+*1	*4
SIM168	*68+*4/*68+*4	*4	*68-like		*4	*4		*S1+*1	*S1+*1				SIM168	*68+*4/*68+*4	*4+*68-like	*68+*4	*68+*4	*4	*4		*S1+*1	*S1+*1				SIM168	*68+*4/*68+*4	*4+*68-like	*68+*4		*4	*4		*S1+*1	*S1+*1
SIM169	*79+*68+*4.009/*2.011	*2	*4+*4		*2	*4		*4x2	*34				SIM169	*79+*68+*4.009/*2.011	*2	*4+*4	*4+*4	*2	*4		*4x2	*10				SIM169	*79+*68+*4.009/*2.011	*2	*4+*4		*2	*4		*4x2	*10
SIM170	*1.002x2+*83.001/*6.001	*1+*1	*6+*61		*1	*6	(+)	*1x2	*6x2				SIM170	*1.002x2+*83.001/*6.001	*1+*1	*6+*61	*6+*61	*1	*6	(+)	*1x2	*6x2				SIM170	*1.002x2+*83.001/*6.001	*1+*1	*6+*61		*1	*6		*1x3	*6
SIM171	*1.001+*90.001/*4.001	*1+*90	*4		*90	*4		*1x2	*4				SIM171	*1.001+*90.001/*4.001	*1+*90	*4	*4	*90	*4		*1x2	*4				SIM171	*1.001+*90.001/*4.001	*1+*90	*4		*90	*4		*1x2	*4
SIM172	*10.001x2/*3.001	*10+*10	*3		*3	*10	(+)	*3	*10x2				SIM172	*10.001x2/*3.001	*10+*10	*3	*3	*3	*10		*3	*10x2				SIM172	*10.001x2/*3.001	*10+*10	*3		*3	*10		*3	*10x2
SIM173	*3.001x2/*4.001x2	*3+*3	*4+*4		*3	*4	(+)	*1x2	*3x2				SIM173	*3.001x2/*4.001x2	*3+*3	*4+*4	*4+*4	*3	*4		*3x2	*4x2				SIM173	*3.001x2/*4.001x2	*3+*3	*4+*4		*3	*4	(+)	*3x2	*4x2
SIM174	*76+*1.002/*34.001	*34	*76+*1		*1	*27		*S2+*1	*34				SIM174	*76+*1.002/*34.001	*34	*76+*1	*76+*1	*1	*27		*S2+*1	*34				SIM174	*76+*1.002/*34.001	*34	*76+*1		*1	*27		*S2+*1	*34
SIM175	*79+*68+*4.001x2/*40.001	*2+*40	*4+*4		*4	*40		*4x3	*40				SIM175	*79+*68+*4.001x2/*40.001	*2+*40	*4+*4	*4+*4	*4	*40		*2x2	*4x2				SIM175	*79+*68+*4.001x2/*40.001	*2+*40	*4+*4		*4	*40		*2x2	*4x2
SIM176	*17.001x2/*29.001x2	*17+*17	*29+*29		*17	*29	(+)	*17x2	*29x2				SIM176	*17.001x2/*29.001x2	*17+*17	*29+*29	*29+*29	*17	*29		*17x2	*29x2				SIM176	*17.001x2/*29.001x2	*17+*17	*29+*29		*17	*29	(+)	*17x2	*29x2
SIM177	*17x2(spacer)/*45.001	*17+*61	*45		*17	*45	(+)	*2	*83+*2				SIM177	*17x2(spacer)/*45.001	*17+*61	*45	*45	*17	*45		*17	*83+*2				SIM177	*17x2(spacer)/*45.001	*17+*61	*45		*17	*45		*2	*83+*2
SIM178	*1.002x3/*2.001x2	*1+*1+*1	*2+*2		*1	*2	(+)	*1x3	*2x2				SIM178	*1.002x3/*2.001x2	*1+*1+*1	*2+*2	*2+*2	*1	*2		*34x2	*39x3				SIM178	*1.002x3/*2.001x2	*1+*1+*1	*2+*2		*1	*2	(+)	*1x3	*2x2
SIM179	*80/*33.001	*33	*78		*1	*33		*13B	*33				SIM179	*80/*33.001	*33	*78	*78	*1	*33		*13B	*33				SIM179	*80/*33.001	*33	*78		*33	*53		*13B	*33
SIM180	*29.001x2/*4.004	*29+*29	*4		*29	*4		*4	*29x2				SIM180	*29.001x2/*4.004	*29+*29	*4	*4	*29	*4		*4	*29x2				SIM180	*29.001x2/*4.004	*29+*29	*4		*29	*4	(+)	*4	*29x2
SIM181	*35.001x2/*1.002	*1	*35+*35		*1	*35		*1	*35x2				SIM181	*35.001x2/*1.002	*1	*35+*35	*35+*35	*1	*35		*34	*39x2				SIM181	*35.001x2/*1.002	*1	*35+*35		*1	*35	(+)	*1	*2x2
SIM182	*36.001/*9.001	*10	*9		*9	*10		*1	*9				SIM182	*36.001/*9.001	*1-like	*9	*9	*9	*10		*9	*10				SIM182	*36.001/*9.001	*36	*9		*9	*10		*9	*10
SIM183	*36.001x2/*100.001	*100	*36+*10		*10	*100		*36+*10	*100				SIM183	*36.001x2/*100.001	*100	*36+*10	*36+*10	*100	*10		*36+*10	*100				SIM183	*36.001x2/*100.001	*100	*36+*10		*100	*10		*36+*10	*100
SIM184	*4.013+*4.001/*50.001	*4+*4N	*50		*4	*50		*4N+*4	*50				SIM184	*4.013+*4.001/*50.001	*4+*4	*50	*50	*50	*4		*4N+*4	*50				SIM184	*4.013+*4.001/*50.001	*4+*4	*50		*50	*4		*4N+*4	*50
SIM185	*4.013x2/*51.001	*4+*4N	*51		*4	*51		*4N+*4	*10				SIM185	*4.013x2/*51.001	*4+*4	*51	*51	*51	*4		*4N+*4	*51				SIM185	*4.013x2/*51.001	*4+*4	*51		*51	*4		*4N+*4	*51
SIM186	*43.001x2/*28.001	*28	*43+*43		*28	*43	(+)	*1x2	*2D				SIM186	*43.001x2/*28.001	*28	*43+*43	*43+*43	*28	*43		*1x2	*2				SIM186	*43.001x2/*28.001	*28	*43+*43		*28	*43	(+)	*1x2	*28
SIM187	*5/*5	*5	*5		*2	*2		*5	*5				SIM187	*5/*5	*5	*5	*5	.	.		*5	*5				SIM187	*5/*5	*5	*5		{*2M}	{*2M}		*5	*5
SIM188	*27.001/*5	*27	*5		*27	*5		*1	*5				SIM188	*27.001/*5	*27	*5	*5	*5	*27		*1	*5				SIM188	*27.001/*5	*27	*5		*5	*27		*1	*5
SIM189	*57.001+*10.003/*1.001	*1	*57+*10		*1	*10	(+)	NG	NG				SIM189	*57.001+*10.003/*1.001	*1	*57+*10	*57+*10	*1	*10		NG	NG				SIM189	*57.001+*10.003/*1.001	*1	*57+*10		*1	*10		NG	NG
SIM190	*61/*84.001	*61	*84		*1	*84		*5	*83+*2				SIM190	*61/*84.001	*61	*84	*84	*1	*84		*5	*83+*2				SIM190	*61/*84.001	*61	*84		*1	*84		*5	*83+*2
SIM191	*63/*58.001	*58	*63		*2	*58		*5	*83+*2				SIM191	*63/*58.001	*58	*63	*63	*2	*58		*5	*83+*2				SIM191	*63/*58.001	*58	*63		*2	*58		*5	*83+*2
SIM192	*61/*1.001x3	*1+*1+*1	*61		*1	*1	(+)	NG	NG				SIM192	*61/*1.001x3	*1+*1+*1	*61	*61	*1	*1	(+)	NG	NG				SIM192	*61/*1.001x3	*1+*1+*1	*61		*1	*1	(+)	NG	NG
SIM193	*63/*2.001x2	*2+*2	*63		*2	*2		*2	*83+*2				SIM193	*63/*2.001x2	*2+*2	*63	*63	*2	*2		*2	*83+*2				SIM193	*63/*2.001x2	*2+*2	*63		*2	*2		*2	*83+*2
SIM194	*13A1/*9x2	*1	*79		*1	*9		*9	*13B				SIM194	*13A1/*9x2	*1	*79	*79	*1	*9		*9	*13B				SIM194	*13A1/*9x2	*1	*79		*1	*9		*9	*13B
SIM195	*67/*81	*1	*67		*81	*1		*13C	*81				SIM195	*67/*81	*1	*67	*67	*1	*81		*13C	*81				SIM195	*67/*81	*1	*67		*1	*81		*13C	*81
SIM196	13A+*1.004x2/*7	*1+*1	*7+*79		*1	*7	(+)	NG	NG				SIM196	13A+*1.004x2/*7	*1+*1	*7+*79	*7+*79	*1	*7	(+)	NG	NG				SIM196	13A+*1.004x2/*7	*1+*1	*7+*79		*1	*7		NG	NG
SIM197	*77+*2.002/*3.001	*3	*79+*2		*2	*3		NG	NG				SIM197	*77+*2.002/*3.001	*3	*79+*2	*79+*2	*2	*3		NG	NG				SIM197	*77+*2.002/*3.001	*3	*79+*2		*2	*3		NG	NG
SIM198	*78+*2.001/*39.001	*2+*67	*39		*2	*39	(+)	*2	*S2+*1				SIM198	*78+*2.001/*39.001	*2+*67	*39	*39	*2	*39	(+)	*2	*S2+*1				SIM198	*78+*2.001/*39.001	*2+*67	*39		*2	*39		*2	*S2+*1
SIM199	*83.002/*2.001	*2	*39		*1	*2		*1	*2				SIM199	*83.002/*2.001	*2	*61	*61	*1	*2		*2D	*39				SIM199	*83.002/*2.001	*2	*61		*1	*2		*2D	*39
SIM200	*82.001/*2.011	*2	*82		*1	*2		*1	*2				SIM200	*82.001/*2.011	*1-like	*2	*2	*2	*82		*1	*34				SIM200	*82.001/*2.011	*1	*2		*2	*82		*1	*2
SIM201	*2.001x8/*1.001	*2+*2+*2+*2+*2+*2	*61+*79+*2		*2	*34	(+)	*1	*2x8				SIM201	*2.001x8/*1.001	*1	*2+*2+*2+*2+*2+*2+*2+*2	*2+*2+*2+*2+*2+*2+*2+*2	*1	*2	(+)	*34x4	*39x5				SIM201	*2.001x8/*1.001	*1	*2+*2+*2+*2+*2+*2+*2		*2	*34	(+)	*2x8	*34
SIM202	*1.001x4/*2.001	*1+*1+*1+*1	*2		*2	*2	(+)	*1x2	*2Dx3				SIM202	*1.001x4/*2.001	*1+*1+*1	*61+*79	*61+*79	*1	*2	(+)	*1x3	*2x2				SIM202	*1.001x4/*2.001	*1+*1+*1+*1	*2		*1	*2	(+)	*1x3	*2x2
SIM203	*2.011/*2.011	*2	*2		*2	*2		*2	*2				SIM203	*2.011/*2.011	*2	*2	*2	*2	*2		*2	*2				SIM203	*2.011/*2.011	*2	*2		*2	*2		*2	*2
SIM277	*13A+*1.004x2/*13A+*1.004x2	*1+*1+*1+*1	*79+*79		*1	*1		NG	NG				SIM277	*13A+*1.004x2/*13A+*1.004x2	*1+*1+*1+*1	*79+*79	*79+*79	*1	*1	(+)	NG	NG				SIM277	*13A+*1.004x2/*13A+*1.004x2	*1+*1+*1	*13+*1+*79		*1	*1	(+)	NG	NG
SIM278	*13A/*13A	*13	*79		*1	*1		*13B	*13B				SIM278	*13A/*13A	*13	*79	*79	*1	*1		*13B	*13B				SIM278	*13A/*13A	*13	*79		*1	*1		*13B	*13B
SIM279	*1.001+*90.001/*1.001+*90.001	*1+*1	*90+*90		*1	*90		*1	*1x3				SIM279	*1.001+*90.001/*1.001+*90.001	*1+*1	*90+*90	*90+*90	*1	*90	(+)	*1	*1x3				SIM279	*1.001+*90.001/*1.001+*90.001	*1+*1	*90+*90		*1	*90	(+)	*1	*1x3
SIM280	*1.002X2+*83.001/*1.002x2+*83.001	*1+*1+*1+*1	*61		*1	*1	(+)	*1	*1x5				SIM280	*1.002X2+*83.001/*1.002x2+*83.001	*1+*1+*1+*1	*61+*61	*61+*61	*1	*1	(+)	*1	*1x5				SIM280	*1.002X2+*83.001/*1.002x2+*83.001	*1+*1	*13+*1+*61		*1	*1	(+)	*1	*1x5
SIM281	*36.001/*36.001	*10	*36		*10	*10		*10	*10				SIM281	*36.001/*36.001	*10	*36	*36	*10	*10		*10	*10				SIM281	*36.001/*36.001	*10	*36		*10	*10		*10	*10
SIM282	*36.001x2/*36.001x2	*36+*10	*36+*10		*10	*10		*36+*10	*36+*10				SIM282	*36.001x2/*36.001x2	*36+*10	*36+*10	*36+*10	*10	*10		*36+*10	*36+*10				SIM282	*36.001x2/*36.001x2	*36+*10	*36+*10		*10	*10		*36+*10	*36+*10
SIM283	*36.001x2+*10.003/*36x2+*10.003	*36+*10	*10+*10+*36+*10		*10	*10	(+)	NG	NG				SIM283	*36.001x2+*10.003/*36x2+*10.003	*36+*10	*10+*10+*36+*10	*10+*10+*36+*10	*10	*10	(+)	NG	NG				SIM283	*36.001x2+*10.003/*36x2+*10.003	*36+*10	*10+*10+*36+*10		*10	*10	(+)	NG	NG
SIM284	*61/*61	NG	NG		*1	*5		NG	NG				SIM284	*61/*61	NG	NG	NG	*1	*5		NG	NG				SIM284	*61/*61	NG	NG		*1	*5		NG	NG
SIM285	*63/*63	*63	*63		*2	*2 [*5]		*5	*83+*2				SIM285	*63/*63	*63	*63	*63	*2	*2		*5	*83+*2				SIM285	*63/*63	*63	*63		{*2M}	{*2M} (*5)		*5	*83+*2
SIM286	*57+*10D/*57+*10D	*57+*10	*57+*10		*10	*10		NG	NG				SIM286	*57+*10D/*57+*10D	*57+*10	*57+*10	*57+*10	*10	*10		NG	NG				SIM286	*57+*10D/*57+*10D	*57+*10	*57+*10		*10	*10	(+)	NG	NG
SIM287	*76+*1.002/*76+1.002	*1+*1	*77		*1	*27		NG	NG				SIM287	*76+*1.002/*76+1.002	*1	*76+*1	*76+*1	*1	*27		NG	NG				SIM287	*76+*1.002/*76+1.002	*1+*1	*77		*1	*27		NG	NG
SIM288	*77+*2.002/*77+*2.002	*13+*2	*79+*2		*2	*2		NG	NG				SIM288	*77+*2.002/*77+*2.002	*79+*2	*79+*2	*79+*2	*2	*2		NG	NG				SIM288	*77+*2.002/*77+*2.002	*13+*2	*79+*2		*2	*2	(+)	NG	NG
SIM289	*78+*2.001/*78+*2.002	*2+*67	*78+*2		*2	*2	(+)	NG	NG				SIM289	*78+*2.001/*78+*2.002	*2+*67	*78+*2	*78+*2	*2	*2	(+)	NG	NG				SIM289	*78+*2.001/*78+*2.002	*78+*2	*78+*2		*2	*2	(+)	NG	NG
SIM290	*79+*68+*4.001x2/*79+*68+*4.001x2	*4+*4+*4+*4+*4	*4-like		*4	*4		*4	*4x5				SIM290	*79+*68+*4.001x2/*79+*68+*4.001x2	*4+*4+*4+*4+*4+*4	*68-like+*80	*68-like+*80	*4	*4	(+)	*4	*4x5				SIM290	*79+*68+*4.001x2/*79+*68+*4.001x2	*4+*4+*4+*4	*4-like+*80		*4	*4		*4	*4x5
SIM291	*80/*80	*67	*78		*2	*2		*13C	*13B				SIM291	*80/*80	NG	NG	NG	*2	*2		*13C	*13B				SIM291	*80/*80	NG	NG		*53	*53		*13C	*13B
SIM292	*82.001/*82.001	*82	*82		*82	*82		*1	*1				SIM292	*82.001/*82.001	*82	*82	*82	*82	*82		*1	*1				SIM292	*82.001/*82.001	*82	*82		*82	*82		*1	*1
SIM293	*10.001/*5	*10	*5		*10	*10		*5	*10				SIM293	*10.001/*5	*10	*5	*5	*10	*10		*5	*10				SIM293	*10.001/*5	*10	*5		*5	*10		*5	*10
SIM294	*17.001/*5	*17	*5		*17	*17		*5	*17				SIM294	*17.001/*5	*17	*5	*5	*17	*17		*5	*17				SIM294	*17.001/*5	*17	*5		*5	*17		*5	*17
SIM295	*101.001/*5	*101	*5		*101	*101		*5	*101				SIM295	*101.001/*5	*101	*5	*5	*101	*101		*5	*101				SIM295	*101.001/*5	*101	*5		*5	*101		*5	*101
SIM296	*65.001/*5	*5	*65		*65	*65		*5	*10				SIM296	*65.001/*5	*5	*65	*65	*65	*65		*5	*10				SIM296	*65.001/*5	*5	*65		*5	*65		*5	*10
SIM297	*24.001/*5	*24	*5		*24	*24		*1	*5				SIM297	*24.001/*5	*24	*5	*5	*24	*24		*1	*5				SIM297	*24.001/*5	*24	*5		*5	*24		*1	*5
SIM298	*3.001/*5	*3	*5		*3	*3		*3	*5				SIM298	*3.001/*5	*3	*5	*5	*3	*3		*3	*5				SIM298	*3.001/*5	*3	*5		*3	*5		*3	*5
SIM299	*84.001/*5	*5	*84		*84	*84		*5	*84				SIM299	*84.001/*5	*5	*84	*84	*84	*84		*5	*84				SIM299	*84.001/*5	*5	*84		*5	*84		*5	*84
SIM300	*86.001/*5	*5	*86		*86	*86		*5	*86				SIM300	*86.001/*5	*5	*86	*86	*86	*86		*5	*86				SIM300	*86.001/*5	*5	*86		*5	*86		*5	*86
SIM301	*10.002x3/*5	*10	*10+*10		*10	*10		NG	NG				SIM301	*10.002x3/*5	*10	*10+*10	*10+*10	*10	*10		*10	*10x2				SIM301	*10.002x3/*5	*10	*10+*10		*10	*10		NG	NG
SIM302	*79+*68+*4.009/*5	*4	*4-like		*4	*4		*4	*4				SIM302	*79+*68+*4.009/*5	*4	*4-like	*4-like	*4	*4		*4	*4				SIM302	*79+*68+*4.009/*5	*4	*4-like		*4	*4		*4	*4
SIM303	*41x3/*70	*41+*41+*41	*70		*41	*70		*2x2	*41x2				SIM303	*41x3/*70	*41+*41+*41	*70	*70	*41	*70	(+)	*29x2	*39x2				SIM303	*41x3/*70	*41+*41+*41	*70		*41	*70		*29x2	*39x2
SIM304	*2.001x2/*24.001	*2+*2	*24		*2	*24		*1	*2x2				SIM304	*2.001x2/*24.001	*2+*2	*24	*24	*2	*24		*1	*2x2				SIM304	*2.001x2/*24.001	*2+*2	*24		*2	*24		*1	*2x2
SIM305	*35.001x2/*19.001	*19	*35+*35		*19	*35		*19	*35x2				SIM305	*35.001x2/*19.001	*19	*35+*35	*35+*35	*19	*35		*19	*35x2				SIM305	*35.001x2/*19.001	*19	*35+*35		*19	*35		*19	*35x2
SIM306	*43.001x2/*55.001	*43+*43	*55		*43	*55		*43x2	*55				SIM306	*43.001x2/*55.001	*43+*43	*55	*55	*43	*55		*43x2	*55				SIM306	*43.001x2/*55.001	*43+*43	*55		*43	*55		*43x2	*55
SIM307	*29.001x2/*89.001	*29+*29	*89		*29	*89		*1	*29x2				SIM307	*29.001x2/*89.001	*29+*29	*89	*89	*29	*89		*1	*29x2				SIM307	*29.001x2/*89.001	*29+*29	*89		*29	*89		*1	*29x2
SIM308	*17.001x2/*40.001	*17	*40+*40		*17	*40		*17x2	*40				SIM308	*17.001x2/*40.001	*17+*17	*40	*40	*17	*40		*17x2	*40				SIM308	*17.001x2/*40.001	*17+*17	*40		*17	*40		*17x2	*40
SIM309	*10.002x3/*104.001	*10+*10+*10	*104		*10	*104		*2	*10x3				SIM309	*10.002x3/*104.001	*13	*36+*10	*36+*10	*10	*104	(+)	*10x2	*39x2				SIM309	*10.002x3/*104.001	*10+*10+*10	*104		*10	*104		*2	*10x3
SIM310	*10.001x2/*8.001	*10+*10	*8		*8	*10		*8	*10x2				SIM310	*10.001x2/*8.001	*10+*10	*8	*8	*8	*10		*8	*10x2				SIM310	*10.001x2/*8.001	*10+*10	*8		*8	*10		*8	*10x2
SIM311	*79+*68+*4.009/*79+*68+*4.009	*4+*4+*4-like	*68+*4+*80		*4	*4	(+)	*4	*4x3				SIM311	*79+*68+*4.009/*79+*68+*4.009	*4+*4+*4	*4-like	*4-like	*4	*4		*4	*4x3				SIM311	*79+*68+*4.009/*79+*68+*4.009	*4+*4+*4	*4-like		*4	*4		*4	*4x3
