# Supplementary material for: A systematic comparison of pharmacogene star allele calling bioinformatics algorithms: a focus on CYP2D6 genotyping
Source: NPJ Genom Med. 2020 Aug 3;5:30. doi: 10.1038/s41525-020-0135-2 (PMC7398905; doi:10.1038/s41525-020-0135-2)
Supplement: Supplementary file 6 — Supplementary Data Set 5 [file 41525_2020_135_MOESM6_ESM.xlsx]

## Sheet: Sheet1
						Supplementary Data Set 5
			Genotypes Called by Astrolabe, Aldy, Stargazer and their Ensemble in Comparison to GeT-RM Consensus Calls
						xxxxx	Concordant calls					Activity score	Phenotype				Super Populations
						xxxxx	Discordant haplotypes/diplotypes					0	Poor metaboliser (PM)				AFR	African
						xxxxx	Discordant phenotypes					0.25 - 1	Intermediate metaboliser (IM)				AMR	Admixed American
						xxxxx	Correct gene copies but discordant arrangement reported (Aldy)					1.25 - 2.25	Normal metaboliser (NM)				EAS	East Asian
						[mac]	Ambiguous Call					> 2.25	Ultrarapid metaboliser (UM)				EUR	European
						(+)	Possible duplication (Astrolabe)
						NA18519	GeT-RM genotyped this sample as *1/*29. However, due to the presence of 3878G>A from NGS, *106/*29 is considered to be the true positive call for this analysis.
#	Sample	BAM_ID	Truth					Astrolabe					Aldy					Stargazer					Ensemble genotypes					Super population
			hap1	hap2	diplotype	Activity Score	Phenotype	hap1	hap2	diplotype	Activity Score	Phenotype	hap1	hap2	diplotype	Activity Score	Phenotype	hap1	hap2	diplotype	Activity Score	Phenotype	hap1	hap2	diplotype	Activity Score	Phenotype
1	NA18484	3ddccd4bcda14140b3e89559d2cf3186	*1	*17	*1/*17	1.5	NM	*1	*17	*1/*17	1.5	NM	*61-like	*67	*61-like/*67	0	PM	*1	*17	*1/*17	1.5	NM	*1	*17	*1/*17	1.5	NM	AFR
2	NA18509	d84c8e4613064299b2a16cfa39d819b5	*2	*17	*2/*17	1.5	NM	*2	*17	*2/*17	1.5	NM	*17	*2	*17/*2	1.5	NM	*2	*17	*2/*17	1.5	NM	*2	*17	*2/*17	1.5	NM	AFR
3	NA18518	e1ddd983797640bf81b66f9a77b37439	*17	*29	*17/*29	1	IM	*17	*29	*17/*29	1	IM	*17	*29	*17/*29	1	IM	*17	*29	*17/*29	1	IM	*17	*29	*17/*29	1	IM	AFR
4	NA18519	20aaa40fcdee4290bfada8dbba5e5232	*1	*29	*1/*29	1.5	NM	*29	*106	*29/*106	Unkown	No call (IM/NM)	*106	*29	*106/*29	Unkown	No call (IM/NM)	*29	*106	*29/*106	Unkown	No call (IM/NM)	*29	*106	*29/*106	Unkown	No call (IM/NM)	AFR
5	NA18855	03bc76a2c27140bc8143c56767ca6877	*1	*5	*1/*5	1	IM	*5	*27	*5/*27	1	IM	*1	*5	*1/*5	1	IM	*1	*5	*1/*5	1	IM	*1	*5	*1/*5	1	IM	AFR
6	NA18861	543558ae08cd44b3850fc7b835484037	*5	*29	*5/*29	0.5	IM	*5	*29	*5/*29	0.5	IM	*29	*5	*29/*5	0.5	IM	*5	*29	*5/*29	0.5	IM	*5	*29	*5/*29	0.5	IM	AFR
7	NA18868	2b0b4c79e8104ed98ef5cc82d9ca8bd2	*2	*5	*2/*5	1	IM	*2	*2	*2/*2	2	NM	*2	*5	*2/*5	1	IM	*2	*5	*2/*5	1	IM	*2	*5	*2/*5	1	IM	AFR
8	NA19095	75331ab394f24d56ac73cee5d41fa15b	*1	*29	*1/*29	1.5	NM	*1	*29	*1/*29	1.5	NM	*1	*29	*1/*29	1.5	NM	*1	*29	*1/*29	1.5	NM	*1	*29	*1/*29	1.5	NM	AFR
9	NA19109	8f90214c429f4afc9e0da555cb77f89a	*2x2	*29	*2x2/*29	2.5	UM	*2	*29	*2/*29	1.5	NM	*2x2	*29	*2x2/*29	2.5	UM	*2x2	*29	*2x2/*29	2.5	UM	*2x2	*29	*2x2/*29	2.5	UM	AFR
10	NA19122	9e3dcdd083ad40dd82fab180a916fb77	*2	*17	*2/*17	1.5	NM	*2	*17	*2/*17	1.5	NM	*17	*2	*17/*2	1.5	NM	*2	*17	*2/*17	1.5	NM	*2	*17	*2/*17	1.5	NM	AFR
11	NA19143	dfe4ba40717d4891a12ec2c856de671f	*2 (*45)	*10	*2(*45)/*10	1.25	NM	*45	*10	*10/*45	1.25	NM	*10	*45	*10/*45	1.25	NM	*2 (*45)	*10	*2(*45)/*10	1.25	NM	*10	*45	*10/*45	1.25	NM	AFR
12	NA19147	6b9f68c07c3e4e3e81669fe390ba1027	*17	*29	*17/*29	1	IM	*17	*29	*17/*29	1	IM	*17	*29	*17/*29	1	IM	*17	*39	*17/*39	1.5	NM	*17	*29	*17/*29	1	IM	AFR
13	NA19174	b462b7941e0642309d5d44e7aae6d42f	*4	*40	*4/*40	0	PM	*4	*40	*4/*40	0	PM	*4	*40	*4/*40	0	PM	*4	*40	*4/*40	0	PM	*4	*40	*4/*40	0	PM	AFR
14	NA19176	d7b5cf7015d44c23a949dc117c149c80	*1	*2	*1/*2	2	NM	*1	*2	*1/*2	2	NM	*1	*2	*1/*2	2	NM	*1	*2	*1/*2	2	NM	*1	*2	*1/*2	2	NM	AFR
15	NA19178	3fcca708192c4ffe8e57318c7d64e480	*1	*1	*1/*1	2	NM	*1	*1	*1/*1	2	NM	*1	*1	*1/*1	2	NM	*1	*1	*1/*1	2	NM	*1	*1	*1/*1	2	NM	AFR
16	NA19207	7a94709935ea412e8b7349828beaf338	*2x2	*10	*2x2/*10	2.25	NM	*2	*10	*2/*10	1.25	NM	*2x2	*10	*2x2/*10	2.25	NM	*2Dx2	*10	*10/*2x2	2.25	NM	*2x2	*10	*2x2/*10	2.25	NM	AFR
17	NA19213	a284eb8f85e54b0ba3c45e30e91a33a1	*1	*1	*1/*1	2	NM	*1	*1	*1/*1	2	NM	*1	*1	*1/*1	2	NM	*1	*1	*1/*1	2	NM	*1	*1	*1/*1	2	NM	AFR
18	NA19226	db923feb258241b8b0a3e3aaada9359b	*2	*2x2	*2/*2x2	3	UM	*2	*2 (+)	*2/*2 (+)	3	UM	*2	*2x2	*2/*2x2	3	UM	*2	*2x2	*2/*2x2	3	UM	*2x2	*2	*2x2/*2	3	UM	AFR
19	NA19238	NA19238	*1	*17	*1/*17	1.5	NM	*1	*17	*1/*17	1.5	NM	*1	*17	*1/*17	1.5	NM	*1	*17	*1/*17	1.5	NM	*1	*17	*1/*17	1.5	NM	AFR
20	NA19239	69335e244b5f46e5b56e5360f8f826b7	*15	*17	*15/*17	0.5	IM	*15	*17	*15/*17	0.5	IM	*15	*17	*15/*17	0.5	IM	*1	*15	*1/*15	1.0	IM	*15	*17	*15/*17	0.5	IM	AFR
21	NA19240	NA19240	*15	*17	*15/*17	0.5	IM	*15	*17	*15/*17	0.5	IM	*15	*17	*15/*17	0.5	IM	*1	*15	*1/*15	1.0	IM	*15	*17	*15/*17	0.5	IM	AFR
22	HG01190	9e01734a352a41f89266c2ae8c9c13de	*5	*68+*4	*5/*68+*4	0	PM	*4 (*5)	*4 (+*68)	*4 /*4 (+*68), (*5)	0	PM	*4	*68	*4/*68	0	PM	*5	*68+*4	*5/*68+*4	0	PM	*5	*68+*4	*5/*68+*4	0	PM	AMR
23	NA19789	932a3f4c888844c39399f1cfdf2bc593	*1	*1	*1/*1	2	NM	*1	*1	*1/*1	2	NM	*1	*61	*1/*61	1	IM	*1	*1	*1/*1	2	NM	*1	*1	*1/*1	2	NM	AMR
24	NA19819	a04f109738f34a358850f5f69d7d8814	*2	*4x2	*2/*4x2	1	IM	*2	*4	*2/*4	1	IM	*2	*4x2	*2/*4x2	1	IM	*2	*4x2	*2/*4x2	1	IM	*2	*4x2	*2/*4x2	1	IM	AMR
25	NA19908	0d73bafef55a4a718489f3fdca91fd55	*1	*46	*1/*46	2	NM	*43	*45	*43/*45	Unknown	No call (IM/NM)	*1	*46	*1/*46	2	NM	*1	*2D	*1/*2	2	NM	*1	*2;*46;*43;*45;*34	[mac]	Unkown	No call	AMR
26	NA19917	2176d8cef950450bbb29052359a2d2d1	*1	*40	*1/*40	1	IM	*1	*40	*1/*40	1	IM	*1	*40	*1/*40	1	IM	*1	*40	*1/*40	1	IM	*1	*40	*1/*40	1	IM	AMR
27	NA19920	228fa4f74dd4431f8eb3526f37e355ed	*1	*4x2	*1/*4x2	1	IM	*1	*4	*1/*4	1	IM	*1	*4x2	*1/*4x2	1	IM	*1	*4x2	*1/*4x2	1	IM	*1	*4x2	*1/*4x2	1	IM	AMR
28	NA20296	34b739132d0e403d9aa323b1c3edf12a	*1	*2	*1/*2	2	NM	*1	*2	*1/*2	2	NM	*63	*67	*63/*67	Unknown	No call	*1	*2D	*1/*2D	2	NM	*1	*2	*1/*2	2	NM	AMR
29	HG00436	54db734bc1ec46b29fc6c5c6df35ca65	*2x2	*71	*2x2/*71	Unknown	No call (NM/UM)	*2	*71	*2/*71	Unknown	No call (IM/NM)	*2x2	*71	*2x2/*71	Unknown	No call (NM/UM)	*2x2	*71	*71/*2x2	Unknown	No call (NM/UM)	*2x2	*71	*2x2/*71	Unknown	No call	EAS
30	HG00589	316ab006177d41b484982d7fa4d851ad	*1	*21	*1/*21	1	IM	*1	*2	*1/*2	2	NM	*1	*21	*1/*21	1	IM	*1	*21	*1/*21	1	IM	*1	*21	*1/*2	1	IM	EAS
31	NA18524	ba64fb6dbb0a4b36a5cbe53bd8706ca7	*1	*36x2+*10	*1/*36x2+*10	1.25	NM	*1	*10	*1/*10	1.25	NM	*1+*36	*36+*10	*1+*36/*36+*10	1.25	NM	*36+*10	*36+*10	*36+*10/*36+*10	0.5	IM	*1	*10 (+*36x2)	*1/*10(+*36x2)	1.25	NM	EAS
32	NA18526	7d077b89f2514fb0b8e002f8d9a10189	*1	*36x2+*10	*1/*36x2+*10	1.25	NM	*1	*10	*1/*10	1.25	NM	*1+*36	*36+*10	*1+*36/*36+*10	1.25	NM	*36+*10	*36+*10	*36+*10/*36+*10	0.5	IM	*1	*10 (+*36x2)	*1/*10(+*36x2)	1.25	NM	EAS
33	NA18540	f00e1071f840476c9872de73f0ea8a02	(*36+)*10	*41	(*36+)*10/*41	0.75	IM	*10	*41	*41/*10 (+)	0.75	IM	*36+*10	*61+*69	*36+*10/*61+*69	0.25	IM	*36+*10	*36+*10	*36+*10/*36+*10	0.5	IM	*36+*10	(*41)	[mac]	Unkown (ambiguous)	No call	EAS
34	NA18544	ecf7d003ffef4d429351037cb97bac09	*10	*41	*10/*41	0.75	IM	*10	*41	*10/*41	0.75	IM	*10	*41	*10/*41	0.75	IM	*10	*41	*10/*41	0.75	IM	*10	*41	*10/*41	0.75	IM	EAS
35	NA18552	5bb329dcb3654e8890985547e82135f6	*1	*14	*1/*14	1.5	NM	*1	*2	*1/*2	2	NM	*1	*14	*1/*14	1.5	NM	*1	*14	*1/*14	1.5	NM	*1	*14	*1/*14	1.5	NM	EAS
36	NA18564	4323a15d7b5d4bf2b204e0c0088ba923	*2A	*36+*10	*2/*36+*10	1.25	NM	*2	*10	*2/*10	1.25	NM	*2	*36+*10	*2/*36+*10	1.25	NM	*2	*36+*10	*2/*36+*10	1.25	NM	*2	*36+*10	*2/*36+*10	1.25	NM	EAS
37	NA18565	b859eb68840b42d9a376ce22cff1cd08	*10	*36x2	*10/*36x2	0.25	IM	*10	*10	*10/*10	0.5	IM	*10	*36+*10	*10/*36+*10	0.5	IM	*10	*36+*10	*10/*36+*10	0.5	IM	*10	*36+*10	*10/*36+*10	0.25	IM	EAS
38	NA18617	0b7cc95044c54d86a81151d856d0c5b2	*36+*10	*36+*10	*36+*10/*36+*10	0.5	IM	*10	*10 (+)	*10/*10 (+)	0.75	IM	*36+*10	*36+*10	*36+*10/*36+*10	0.5	IM	*36+*10	*36+*10	*36+*10/*36+*10	0.5	IM	*36+*10	*36+*10	*36+*10/*36+*10	0.5	IM	EAS
39	NA18942	bda28ac619e64916bb0a28d1f2698e2e	*2	*2	*2/*2	2	NM	*2	*2	*2/*2	2	NM	*2	*2	*2/*2	2	NM	*2	*2	*2/*2	2	NM	*2	*2	*2/*2	2	NM	EAS
40	NA18952	92ac6fc0f69345aabb9e7bd47452ed70	*2	*2	*2/*2	2	NM	*2	*2	*2/*2	2	NM	*2	*2	*2/*2	2	NM	*2	*2	*2/*2	2	NM	*2	*2	*2/*2	2	NM	EAS
41	NA18959	7fdcb4bdabe743feb4abc155bc580b82	*2	*36+*10	*2/*36+*10	1.25	NM	*2	*10	*2/*10	1.25	NM	*2	*36+*10	*2/*36+*10	1.25	NM	*2	*36+*10	*2/*36+*10	1.25	NM	*2	*36+*10	*2/*36+*10	1.25	NM	EAS
42	NA18966	f52c133442ca4f93a47b689fc385b1f5	*1	*2	*1/*2	2	NM	*1	*2	*1/*2	2	NM	*1	*2	*1/*2	2	NM	*1	*2	*1/*2	2	NM	*1	*2	*1/*2	2	NM	EAS
43	NA18973	11a1c7b37a63449f9bc65799567b5710	*1	*21	*1/*21	1	IM	*1	*2	*1/*2	2	NM	*1	*21	*1/*21	1	IM	*1	*21	*1/*21	1	IM	*1	*21	*1/*2	1	IM	EAS
44	NA18980	7a29e8a53b6844ddbb42aa165b34fba3	*2	*36+*10	*2/*36+*10	1.25	NM	*2	*10	*2/*10	1.25	NM	*2	*36+*10	*2/*36+*10	1.25	NM	*2	*36+*10	*2/*36+*10	1.25	NM	*2	*36+*10	*2/*36+*10	1.25	NM	EAS
45	NA18992	b7988ee8179d4678921602d34400a63a	*1	*5	*1/*5	1	IM	*1	*5	*1/*5	1	IM	*1	*5	*1/*5	1	IM	*1	*5	*1/*5	1	IM	*1	*5	*1/*5	1	IM	EAS
46	NA19003	e968235bb8e14f02af53e2f17cee324f	*1	*1	*1/*1	2	NM	*1	*1	*1/*1	2	NM	*1	*1	*1/*1	2	NM	*1	*1	*1/*1	2	NM	*1	*1	*1/*1	2	NM	EAS
47	NA19007	6320750d96f747b695f78964df1fad17	*1	*1	*1/*1	2	NM	*1	*1	*1/*1	2	NM	*1	*1	*1/*1	2	NM	*1	*1	*1/*1	2	NM	*1	*1	*1/*1	2	NM	EAS
48	HG00276	20b87673c1224e9db8bdbbe82899309c	*4	*5	*4/*5	0	PM	*4	*4	*4/*4	0	PM	*4	*5	*4/*5	0	PM	*4	*5	*4/*5	0	PM	*4	*5	*4/*5	0	PM	EUR
49	NA06991	82b808e2886a42f986da3ba811dbeaa4	*1	*4	*1/*4	1	IM	*1	*4	*1/*4	1	IM	*1	*4	*1/*4	1	IM	*1	*4	*1/*4	1	IM	*1	*4	*1/*4	1	IM	EUR
50	NA07000	5d81e03c86324f209c69093ddf77bb62	*9	*2(*35)	*9/*2(*35)	1.5	NM	*9	*35	*9/*35	1.5	NM	*35	*9	*35/*9	1.5	NM	*9	*35	*9/*35	1.5	NM	*9	*35	*9/*35	1.5	NM	EUR
51	NA07019	dd864a425f814bca87a971eaf94cfa17	*1	*4	*1/*4	1	IM	*1	*4	*1/*4	1	IM	*1	*4	*1/*4	1	IM	*1	*4	*1/*4	1	IM	*1	*4	*1/*4	1	IM	EUR
52	NA07029	28997710cbae49f5996f6075fcbf74bd	*1	*35	*1/*35	2	NM	*1	*35	*1/*35	2	NM	*1	*35	*1/*35	2	NM	*1	*35	*1/*35	2	NM	*1	*35	*1/*35	2	NM	EUR
53	NA07055	a9963d642c584dfab81f5ae694208390	*4	*4	*4/*4	0	PM	*4	*4	*4/*4	0	PM	*4	*4	*4/*4	0	PM	*4	*4	*4/*4	0	PM	*4	*4	*4/*4	0	PM	EUR
54	NA07056	3a7ec2f78f3c40df98248d3ba1354a20	*2	*4	*2/*4	1	IM	*2	*4	*2/*4	1	IM	*2	*4	*2/*4	1	IM	*2	*4	*2/*4	1	IM	*2	*4	*2/*4	1	IM	EUR
55	NA07348	e92d97eb8a3f4c4cb7db5faf9882b167	*1	*6	*1/*6	1	IM	*1	*6	*1/*6	1	IM	*1	*6	*1/*6	1	IM	*1	*6	*1/*6	1	IM	*1	*6	*1/*6	1	IM	EUR
56	NA07357	dd64f80e456a46e49555c0c7c30372b0	*1	*6	*1/*6	1	IM	*5	*6	*5/*6	0	PM	*1	*6	*1/*6	1	IM	*1	*6	*1/*6	1	IM	*1	*6	*1/*6	1	IM	EUR
57	NA10831	021ab129bb594be5804b02e08e14d93d	*5	*4	*5/*4	0	PM	*5	*4	*5/*4	0	PM	*4	*5	*4/*5	0	PM	*4	*5	*5/*4	0	PM	*5	*4	*5/*4	0	PM	EUR
58	NA10847	e030f757080d4e5e841d8e7feef7a665	*1	*41	*1/*41	1.5	NM	*1	*41	*1/*41	1.5	NM	*1	*41	*1/*41	1.5	NM	*1	*41	*1/*41	1.5	NM	*1	*41	*1/*41	1.5	NM	EUR
59	NA10851	cb484635e004493fb395ac764578797b	*1	*4	*1/*4	1.5	NM	*1	*4	*1/*4	1.5	NM	*1	*4	*1/*4	1.5	NM	*1	*4	*1/*4	1.5	NM	*1	*4	*1/*4	1.5	NM	EUR
60	NA10854	7866e1bc7fdc4304863db4a25d1a42e4	*1	*4	*1/*4	1.5	NM	*1	*4	*1/*4	1.5	NM	*1	*4	*1/*4	1.5	NM	*1	*4	*1/*4	1.5	NM	*1	*4	*1/*4	1.5	NM	EUR
61	NA11832	22d9ea3d16804243afbfea7e776c5237	*1	(*68)+*4	*1/(*68)+*4	1	IM	*1	*4 (+*68)	*1/*4 (+*68)	1	IM	*1	*68+*4	*1/*68+*4	1	IM	*1	*68+*4	*1/*68+*4	1	IM	*1	*68+*4	*1/*68+*4	1	IM	EUR
62	NA11839	c392e9300f6b490aa1c43f7ca7d7afd4	*1	*2	*1/*2	2	NM	*1	*2	*1/*2	2	NM	*1	*2	*1/*2	2	NM	*1	*2	*1/*2	2	NM	*1	*2	*1/*2	2	NM	EUR
63	NA11993	20be9cf6bed64502b85c999ec59c784b	*1	*9	*1/*9	1.5	NM	*1	*9	*1/*9	1.5	NM	*1	*9	*1/*9	1.5	NM	*1	*9	*1/*9	1.5	NM	*1	*9	*1/*9	1.5	NM	EUR
64	NA12003	141390df39414eaaaa9725a8349d9c45	*4	*35	*4/*35	1	IM	*35	*4	*4/*35 (+)	1	IM	*35	*4	*35/*4	1	IM	*4	*35	*4/*35	1	IM	*35	*4	*35/*4	1	IM	EUR
65	NA12006	5f006ec8ba3c41a18d9ff92c0a62955a	*4	*41	*4/*41	0.5	IM	*4	*41	*4/*41	0.5	IM	*4	*41	*4/*41	0.5	IM	*4	*41	*4/*41	0.5	IM	*4	*41	*4/*41	0.5	IM	EUR
66	NA12145	45e24be4dc7d4cb3a2742ce7c05730e8	*1	*4	*1/*4	1	IM	*1	*4	*1/*4	1	IM	*1	*4	*1/*4	1	IM	*1	*4	*1/*4	1	IM	*1	*4	*1/*4	1	IM	EUR
67	NA12156	69d7b11affce444694e9955b90848028	*1	*4	*1/*4	1	IM	*1	*4	*1/*4	1	IM	*1	*4	*1/*4	1	IM	*1	*4	*1/*4	1	IM	*1	*4	*1/*4	1	IM	EUR
68	NA12717	3959a73552a04f969d37a04dc869c7a9	*1	*1	*1/*1	2	NM	*1	*1	*1/*1	2	NM	*1	*1	*1/*1	2	NM	*1	*1	*1/*1	2	NM	*1	*1	*1/*1	2	NM	EUR
69	NA12813	2c9f234af49b4f6a970d8ddef07358e5	*2	*4	*2/*4	1	IM	*2	*4	*2/*4	1	IM	*2	*4	*2/*4	1	IM	*2	*4	*2/*4	1	IM	*2	*4	*2/*4	1	IM	EUR
70	NA12873	def4a73760dd42d38b17c33c3deb654b	*1	*5	*1/*5	1	IM	*1	*5	*1/*5	1	IM	NG	NG	NG	Unknown	No call	*1	*5	*1/*5	1	IM	*1	*5	*1/*5	1	IM	EUR
71	NA20509	b51b8299a62f4a3eab95d0467e950b7e	*4	*35	*4/*35	2	NM	*35	*4	*4/*35	2	NM	*35	*4	*35/*4	2	NM	*4	*35	*4/*35	2	NM	*4	*35	*4/*35	2	NM	EUR
72	NA21781	e246a44270e34d2aa228844732995abe	*2x2	*68+*4	*2x2/*68+*4	2	NM	*2	*4	*2/*4 (+)	1 or 2	No call (IM/NM)	*2x2	*68+*4	*2x2/*68+*4	2	NM	*2x2	*68+*4	*2x2/*68+*4	2	NM	*2x2	*68+*4	*2x2/*68+*4	2	NM	EUR
73	NA12892	NA12892	*2	*3	*2/*3	1	IM	*2	*3	*2/*3	1	IM	*2	*3	*2/*3	1	IM	*2	*3	*2/*3	1	IM	*2	*3	*2/*3	1	IM	EUR
74	NA12891	NA12891	*41	*68+*4	*41/*68+*4	0.5	IM	*41	*4 (+*68)	*41/*4(+*68)	0.5	IM	*41	*68+*4	*41/*68+*4	0.5	IM	*41	*68+*4	*41/*68+*4	0.5	IM	*41	*68+*4	*41/*68+*4	0.5	IM	EUR
75	NA12878	NA12878	*3	*68+*4	*3/*68+*4	0	PM	*3	*4 (+*68)	*3/*4(+*68)	0	PM	*3	*68+*4	*3/*68+*4	0	PM	*3	*68+*4	*3/*68+*4	0	PM	*3	*68+*4	*3/*68+*4	0	PM	EUR
