# Supplementary material for: A systematic comparison of pharmacogene star allele calling bioinformatics algorithms: a focus on CYP2D6 genotyping
Source: NPJ Genom Med. 2020 Aug 3;5:30. doi: 10.1038/s41525-020-0135-2 (PMC7398905; doi:10.1038/s41525-020-0135-2)
Supplement: Supplementary file 7 — Supplementary Data Set 6 [file 41525_2020_135_MOESM7_ESM.xlsx]

## Sheet: Sheet1
		Supplementary Data Set 6
	Genes that can be genotyped using Astrolabe, Aldy, and Stargazer
	Astrolabe (v0.8.7.0)		Aldy (v2.2.3)		Stargazer (v1.0.7)
	CYP2D6		CYP2D6		CYP2D6
	CYP2C9		CYP2C9		CYP2C9
	CYP2C19		CYP2C19		CYP2C19
			CYP2C8		CYP2C8
			CYP3A4		CYP3A4
			CYP3A5		CYP3A5
			CYP4F2		CYP4F2
			CYP2A6		CYP2A6
			TPMT		CYP2B6
			DPYD		CYP1A1
					CYP1A2
					CYP1B1
					CYP2A13
					CYP2E1
					CYP2F1
					CYP2J2
					CYP2R1
					CYP2S1
					CYP2W1
					CYP3A7
					CYP3A43
					CYP4B1
					CYP26A1
					CYP19A1
					TPMT
					DPYD
					G6PD
					GSTM1
					GSTP1
					GSTT1
					NAT1
					NAT2
					NUDT15
					POR
					SLC15A2
					SLC22A2
					SLC01B1
					SLC02B1
					TBXAS1
					UGT1A1
					UGT2B7
					UGT2B15
					UGT2B17
					VKORC1
